# Supplementary material for: Mapping the Human Chondroitin Sulfate Glycoproteome Reveals an Unexpected Correlation Between Glycan Sulfation and Attachment Site Characteristics
Source: Mol Cell Proteomics. 2023 Jul 14;22(8):100617. doi: 10.1016/j.mcpro.2023.100617 (PMC10424144; doi:10.1016/j.mcpro.2023.100617)
Supplement: Supplemental Table S1 [file mmc2.xlsx]

## Sheet: Suppl. Table 1a
Suppl Table 1a. All CS glycopeptide hits identified by MS/MS with Mascot assisted analysis.
UniProt accession ID	Core Proteoglycan	Experimental m/z	Experimental neutral mass (Mr)	Charge (z)	Calculated Neutral mass (Mr)	Delta mass (Exp Mr - Cal Mr)	Accuracy (ppm)	Mascot score	Expect score	Residue before	Sequence	Residue after	Glycan composition (length (Ln) and level of sulfation (Sn))	MS2 Scan Nr	MS File
P13727	Bone marrow proteoglycan	1492.51	2983.01	2	2983.01	0.0027	0.871603	59.58	0.00026	R	ELEEEEEWGSGSEDASK	K	L6S	1959: Sum of 3 scans. Range 11502 (rt=2232.27) to 11504	Fusion_190812_23.raw
P13727	Bone marrow proteoglycan	968.692	2903.05	3	2903.05	0.0039	1.34341	13.11	18	R	ELEEEEEWGSGSEDASK	K	L6	1919: Sum of 3 scans. Range 11346 (rt=2211.51) to 11348	Fusion_190812_23.raw
P13727	Bone marrow proteoglycan	995.347	2983.02	3	2983.01	0.0114	3.82165	74.81	8.7e-06	R	ELEEEEEWGSGSEDASK	K	L6S	1892: Sum of 3 scans. Range 11240 (rt=2197.06) to 11242	Fusion_190812_23.raw
P13727	Bone marrow proteoglycan	1022	3062.98	3	3062.96	0.0124	4.04837	60.05	0.00021	R	ELEEEEEWGSGSEDASK	K	L62S	1935: Sum of 3 scans. Range 11407 (rt=2218.87) to 11409	Fusion_190812_23.raw
P13727	Bone marrow proteoglycan	1532.5	3062.98	2	3062.96	0.0124	4.04837	24.68	0.73	R	ELEEEEEWGSGSEDASK	K	L62S	2040: Sum of 2 scans. Range 11802 (rt=2274.41) to 11803	Fusion_190812_23.raw
P13727	Bone marrow proteoglycan	1532.5	3062.98	2	3062.96	0.0134	4.37485	60.26	0.00016	R	ELEEEEEWGSGSEDASK	K	L62S	1932: Sum of 3 scans. Range 11395 (rt=2217.22) to 11397	Fusion_190812_23.raw
Q96GW7	Brevican core protein	1120.42	3358.25	3	3358.25	0.0022	0.655103	68.85	6.3e-05	Y	SIPIMEDGGGGSSTPEDPAEAPR	T	Oxidation (M); L6S	2027: Sum of 3 scans. Range 11755 (rt=2268.04) to 11757	Fusion_190812_23.raw
Q96GW7	Brevican core protein	934.662	2800.97	3	2800.96	0.004	1.42808	65.65	6e-05	M	EDGGGGSSTPEDPAEAPR	T	L6S	988: Sum of 3 scans. Range 6492 (rt=1508.36) to 6494	Fusion_190812_23.raw
Q96GW7	Brevican core protein	1401.49	2800.97	2	2800.96	0.0051	1.7851	35.4	0.069	M	EDGGGGSSTPEDPAEAPR	T	L6S	993: Sum of 3 scans. Range 6514 (rt=1511.64) to 6516	Fusion_190812_23.raw
Q96GW7	Brevican core protein	1120.43	3358.26	3	3358.25	0.0109	3.24574	67.13	9.5e-05	Y	SIPIMEDGGGGSSTPEDPAEAPR	T	Oxidation (M); L6S	2055: Sum of 6 scans. Range 11891 (rt=2287.16) to 12005	Fusion_190812_23.raw
P16070	CD44 antigen	1188.13	3561.36	3	3561.35	0.0044	1.23548	33.57	0.24	R	TNPEDIYPSNPTDDDVSSGSSSER	S	L6	2005: Sum of 3 scans. Range 11684 (rt=2257.75) to 11686	Fusion_190812_23.raw
P16070	CD44 antigen	1314.5	3940.47	3	3940.47	0.0065	1.67493	24.51	0.32	R	TNPEDIYPSNPTDDDVSSGSSSER	S	L8	1967: Sum of 7 scans. Range 11528 (rt=2235.72) to 11644	Fusion_190812_23.raw
P16070	CD44 antigen	1241.43	3721.28	3	3721.27	0.0121	3.25158	21.87	2.9	R	TNPEDIYPSNPTDDDVSSGSSSER	S	L62S	2223: Sum of 3 scans. Range 12545 (rt=2373.89) to 12547	Fusion_190812_23.raw
P16070	CD44 antigen	1214.78	3641.32	3	3641.31	0.012	3.29552	67.36	8.4e-05	R	TNPEDIYPSNPTDDDVSSGSSSER	S	L6S	2101: Sum of 3 scans. Range 12080 (rt=2313.41) to 12082	Fusion_190812_23.raw
P16070	CD44 antigen	1861.65	3721.28	2	3721.27	0.015	4.00401	5.95	110	R	TNPEDIYPSNPTDDDVSSGSSSER	S	L62S	2211: Sum of 2 scans. Range 12495 (rt=2366.99) to 12496	Fusion_190812_23.raw
P16070	CD44 antigen	1394.46	4180.35	3	4180.34	0.0179	4.28195	18.01	1.7	R	TNPEDIYPSNPTDDDVSSGSSSER	S	L8S3	2149: Sum of 3 scans. Range 12269 (rt=2337.35) to 12271	Fusion_190812_23.raw
P16070	CD44 antigen	1214.78	3641.33	3	3641.31	0.0162	4.44895	39.91	0.048	R	TNPEDIYPSNPTDDDVSSGSSSER	S	L6S	1983: Sum of 12 scans. Range 11585 (rt=2243.66) to 11911	Fusion_190812_23.raw
P06307	Cholecystokinin	899.734	2696.18	3	2696.18	-0.0007	-0.259626	20.62	2.1	A	LTQPVPPADPAGSGLQR	A	L6	2092: Sum of 3 scans. Range 12049 (rt=2309.39) to 12051	Fusion_190812_23.raw
P06307	Cholecystokinin	954.729	2861.16	3	2861.16	0.0033	1.15338	15.19	4.1	T	QPVPPADPAGSGLQR	A	L8	2191: Sum of 6 scans. Range 12436 (rt=2359.45) to 12559	Fusion_190812_23.raw
O95196	Chondroitin sulfate proteoglycan 5	1202.96	2403.91	2	2403.9	0.0073	3.03673	7.72	0.19	R	EAGSAVEAEELVK	G	L6S	Scan 12329	Fusion_190812_23
P10645	Chromogranin-A	671.59	2011.75	3	2011.75	-0.0004	-0.198832	7.5	28	K	KEEEGSANR	R	L6	305: Sum of 3 scans. Range 2832 (rt=922.757) to 2834	Fusion_190812_23.raw
P10645	Chromogranin-A	671.59	2011.75	3	2011.75	0.0004	0.198832	1.39	110	K	KEEEGSANR	R	L6	314: Sum of 3 scans. Range 2902 (rt=944.705) to 2904	Fusion_190812_23.raw
P10645	Chromogranin-A	671.59	2011.75	3	2011.75	0.0004	0.198832	5.88	39	K	KEEEGSANR	R	L6	265: Sum of 3 scans. Range 2608 (rt=868.455) to 2610	Fusion_190812_23.raw
P10645	Chromogranin-A	671.59	2011.75	3	2011.75	0.0005	0.24854	10.54	13	K	KEEEGSANR	R	L6	299: Sum of 3 scans. Range 2793 (rt=912.122) to 2795	Fusion_190812_23.raw
P10645	Chromogranin-A	671.59	2011.75	3	2011.75	0.0005	0.24854	15.73	4	K	KEEEGSANR	R	L6	236: Sum of 3 scans. Range 2460 (rt=836.539) to 2462	Fusion_190812_23.raw
P10645	Chromogranin-A	671.59	2011.75	3	2011.75	0.0007	0.347956	11.48	11	K	KEEEGSANR	R	L6	246: Sum of 3 scans. Range 2509 (rt=847.197) to 2511	Fusion_190812_23.raw
P10645	Chromogranin-A	671.59	2011.75	3	2011.75	0.0007	0.347956	5.82	39	K	KEEEGSANR	R	L6	256: Sum of 3 scans. Range 2557 (rt=857.779) to 2559	Fusion_190812_23.raw
P10645	Chromogranin-A	671.591	2011.75	3	2011.75	0.0008	0.397664	9.38	17	K	KEEEGSANR	R	L6	310: Sum of 3 scans. Range 2867 (rt=933.738) to 2869	Fusion_190812_23.raw
P10645	Chromogranin-A	671.591	2011.75	3	2011.75	0.0008	0.397664	5.55	42	K	KEEEGSANR	R	L6	292: Sum of 3 scans. Range 2751 (rt=901.215) to 2753	Fusion_190812_23.raw
P10645	Chromogranin-A	671.591	2011.75	3	2011.75	0.0012	0.596496	10.17	15	K	KEEEGSANR	R	L6	274: Sum of 3 scans. Range 2655 (rt=879.221) to 2657	Fusion_190812_23.raw
P10645	Chromogranin-A	671.591	2011.75	3	2011.75	0.0014	0.695912	6.48	36	K	KEEEGSANR	R	L6	284: Sum of 3 scans. Range 2706 (rt=890.121) to 2708	Fusion_190812_23.raw
P10645	Chromogranin-A	671.591	2011.75	3	2011.75	0.0017	0.845036	6.1	40	K	KEEEGSANR	R	L6	203: Sum of 3 scans. Range 2327 (rt=813.739) to 2329	Fusion_190812_23.raw
P10645	Chromogranin-A	671.591	2011.75	3	2011.75	0.0018	0.894744	10.69	14	K	KEEEGSANR	R	L6	14: Sum of 27 scans. Range 1417 (rt=683.161) to 2246	Fusion_190812_23.raw
P10645	Chromogranin-A	671.591	2011.75	3	2011.75	0.0022	1.09358	4.66	56	K	KEEEGSANR	R	L6	223: Sum of 3 scans. Range 2403 (rt=825.842) to 2405	Fusion_190812_23.raw
P39059	Collagen alpha-1(XV) chain	1142.12	3423.32	3	3423.32	0.0042	1.25609	128.89	6.8e-11	H	SVDGDPITDSGSGAGAFLDIAEEK	N	L6S	3440: Sum of 6 scans. Range 17508 (rt=3041.87) to 17628	Fusion_190812_23.raw
P39059	Collagen alpha-1(XV) chain	1712.67	3423.33	2	3423.32	0.0107	3.12562	40.89	0.044	H	SVDGDPITDSGSGAGAFLDIAEEK	N	L6S	3456: Scan 17588	Fusion_190812_23.raw
P39059	Collagen alpha-1(XV) chain	1168.77	3503.29	3	3503.28	0.0148	4.22462	63.57	0.0002	H	SVDGDPITDSGSGAGAFLDIAEEK	N	L62S	3796: Sum of 3 scans. Range 19506 (rt=3326.84) to 19508	Fusion_190812_23.raw
P39059	Collagen alpha-1(XV) chain	1168.77	3503.29	3	3503.28	0.0151	4.31025	73.16	2.2e-05	H	SVDGDPITDSGSGAGAFLDIAEEK	N	L62S	3740: Sum of 4 scans. Range 19167 (rt=3277.33) to 19257	Fusion_190812_23.raw
P25940	Collagen alpha-3(V) chain	903.644	2707.91	3	2707.91	0.0039	1.47716	51.26	0.0013	R	EDEEGDDSTMGPDFR	A	Oxidation (M); L6	1378: Sum of 6 scans. Range 8356 (rt=1780.62) to 8451	Fusion_190812_23.raw
P25940	Collagen alpha-3(V) chain	1394.94	2787.87	2	2787.86	0.0075	2.65436	31.63	0.046	R	EDEEGDDSTMGPDFR	A	Oxidation (M); L6S	1390: Scan 8421	Fusion_190812_23.raw
Q6UXH8	Collagen and calcium-binding EGF domain-containing protein 1	1071.36	2140.7	2	2140.7	0.0011	0.51385	31.83	0.15	M	DLGSGDDHPR	R	L6S	536: Sum of 15 scans. Range 3846 (rt=1116.71) to 4189	Fusion_190812_23.raw
Q6UXH8	Collagen and calcium-binding EGF domain-containing protein 1	1071.36	2140.7	2	2140.7	0.0015	0.700705	21.75	1.6	M	DLGSGDDHPR	R	L6S	514: Sum of 3 scans. Range 3752 (rt=1102.7) to 3754	Fusion_190812_23.raw
Q6UXH8	Collagen and calcium-binding EGF domain-containing protein 1	1111.34	2220.66	2	2220.66	0.0017	0.765539	18.73	0.9	M	DLGSGDDHPR	R	L62S	140: Sum of 9 scans. Range 1902 (rt=750.461) to 2104	Fusion_190812_23.raw
Q6UXH8	Collagen and calcium-binding EGF domain-containing protein 1	687.923	2060.75	3	2060.74	0.0017	0.824945	17.05	4.6	M	DLGSGDDHPR	R	L6	792: Sum of 16 scans. Range 5320 (rt=1335.09) to 5858	Fusion_190812_23.raw
P07585	Decorin	843.969	2528.89	3	2528.89	0	0	68.3	4e-05	E	DEASGIGPEVPDDR	D	L6S	1848: Sum of 6 scans. Range 11089 (rt=2175.31) to 11180	Fusion_190812_23.raw
P07585	Decorin	1305.43	2608.84	2	2608.84	0.0006	0.191656	39.3	0.013	E	DEASGIGPEVPDDR	D	L62S	1899: Sum of 9 scans. Range 11269 (rt=2201.26) to 11492	Fusion_190812_23.raw
P07585	Decorin	1150.02	3447.02	3	3447.02	0.0021	0.609222	21.97	1.7	E	DEASGIGPEVPDDR	D	L10S3	1834: Sum of 8 scans. Range 8593 (rt=1951.2) to 8746	Fusion_190812_20.raw
P07585	Decorin	817.317	2448.93	3	2448.93	0.0017	0.694181	47.92	0.005	E	DEASGIGPEVPDDR	D	L6	1819: Sum of 6 scans. Range 10959 (rt=2156.75) to 11055	Fusion_190812_23.raw
P07585	Decorin	996.993	2987.96	3	2987.95	0.0038	1.23831	11.76	5.3	E	DEASGIGPEVPDDR	D	L8S2	2047: Sum of 3 scans. Range 9350 (rt=2062.16) to 9352	Fusion_190812_20.raw
P07585	Decorin	1225.47	2448.93	2	2448.93	0.0032	1.30669	19.93	3	E	DEASGIGPEVPDDR	D	L6	1811: Sum of 6 scans. Range 10919 (rt=2150.99) to 11015	Fusion_190812_23.raw
P07585	Decorin	996.993	2987.96	3	2987.95	0.0047	1.53952	15.91	2	E	DEASGIGPEVPDDR	D	L8S2	2011: Sum of 3 scans. Range 9211 (rt=2042.06) to 9213	Fusion_190812_20.raw
P07585	Decorin	1023.65	3067.92	3	3067.91	0.0053	1.72756	23.37	1.2	E	DEASGIGPEVPDDR	D	L8S3	2114: Sum of 3 scans. Range 9588 (rt=2096.8) to 9590	Fusion_190812_20.raw
P07585	Decorin	1265.45	2528.89	2	2528.89	0.0056	2.17487	47.21	0.005	E	DEASGIGPEVPDDR	D	L6S	1835: Sum of 9 scans. Range 11040 (rt=2168.26) to 11245	Fusion_190812_23.raw
P81605	Dermcidin	1103.43	3307.27	3	3307.27	-0.0002	-0.0604728	64.21	0.00019	A	YDPEAASAPGSGNPCHEASAAQK	E	L6	1366: Sum of 3 scans. Range 8281 (rt=1769.47) to 8283	Fusion_190812_23.raw
P81605	Dermcidin	914.664	2740.97	3	2740.97	0.0014	0.474285	48.99	0.0038	A	SAPGSGNPCHEASAAQK	E	L6S	539: Sum of 12 scans. Range 3862 (rt=1119.07) to 4144	Fusion_190812_23.raw
P81605	Dermcidin	914.665	2740.97	3	2740.97	0.0028	1.02154	2.77	150	A	SAPGSGNPCHEASAAQK	E	L6S	517: Sum of 3 scans. Range 3765 (rt=1104.64) to 3767	Fusion_190812_23.raw
P81605	Dermcidin	1075.73	3224.17	3	3224.17	0.0045	1.39571	49.43	0.0045	Y	DPEAASAPGSGNPCHEASAAQK	E	L6S	938: Sum of 3 scans. Range 6257 (rt=1472.91) to 6259	Fusion_190812_23.raw
P81605	Dermcidin	1037.39	3109.14	3	3109.14	0.0045	1.47951	38.93	0.052	D	PEAASAPGSGNPCHEASAAQK	E	L6S	901: Sum of 6 scans. Range 6025 (rt=1439.02) to 6043	Fusion_190812_23.raw
P81605	Dermcidin	1130.09	3387.24	3	3387.23	0.0056	1.65327	75.65	1.2e-05	A	YDPEAASAPGSGNPCHEASAAQK	E	L6S	1203: Sum of 28 scans. Range 7428 (rt=1645.65) to 8380	Fusion_190812_23.raw
P81605	Dermcidin	1371.49	2740.97	2	2740.97	0.0048	1.71472	40.09	0.03	A	SAPGSGNPCHEASAAQK	E	L6S	566: Sum of 3 scans. Range 4020 (rt=1142.51) to 4022	Fusion_190812_23.raw
P81605	Dermcidin	1256.46	3766.35	3	3766.34	0.0068	1.80547	18.74	0.89	A	YDPEAASAPGSGNPCHEASAAQK	E	L8S	1144: Sum of 6 scans. Range 7172 (rt=1608.18) to 7274	Fusion_190812_23.raw
P81605	Dermcidin	1283.11	3846.31	3	3846.3	0.0072	1.87193	41.76	0.0073	A	YDPEAASAPGSGNPCHEASAAQK	E	L8S2	1289: Sum of 9 scans. Range 6603 (rt=1657.66) to 6689	Fusion_190812_20.raw
P81605	Dermcidin	1694.63	3387.24	2	3387.23	0.0069	2.03706	10.8	35	A	YDPEAASAPGSGNPCHEASAAQK	E	L6S	1292: Sum of 3 scans. Range 7862 (rt=1708.11) to 7864	Fusion_190812_23.raw
P81605	Dermcidin	1256.46	3766.35	3	3766.34	0.0119	3.15957	12.16	4	A	YDPEAASAPGSGNPCHEASAAQK	E	L8S	1197: Sum of 3 scans. Range 7398 (rt=1641.16) to 7400	Fusion_190812_23.raw
P81605	Dermcidin	1371.5	2740.98	2	2740.97	0.0094	3.39296	29.17	0.37	A	SAPGSGNPCHEASAAQK	E	L6S	550: Sum of 3 scans. Range 3911 (rt=1126.34) to 3913	Fusion_190812_23.raw
P04233	HLA class II histocompatibility antigen gamma chain	1138.44	2274.86	2	2274.86	0.0013	0.571465	25.68	0.79	E	LEDPSSGLGVTK	Q	L6S	1916: Sum of 3 scans. Range 11337 (rt=2210.39) to 11339	Fusion_190812_23.raw
P04233	HLA class II histocompatibility antigen gamma chain	1017.37	2032.73	2	2032.73	0.002	0.934704	9.55	25	E	DPSSGLGVTK	Q	L6S	1072: Sum of 3 scans. Range 6866 (rt=1563.45) to 6868	Fusion_190812_23.raw
P04233	HLA class II histocompatibility antigen gamma chain	959.861	1917.71	2	1917.7	0.0047	2.50299	1.26	170	D	PSSGLGVTK	Q	L6S	864: Sum of 3 scans. Range 5840 (rt=1411.62) to 5842	Fusion_190812_23.raw
P04233	HLA class II histocompatibility antigen gamma chain	1081.9	2161.78	2	2161.77	0.0054	2.45169	7.71	38	L	EDPSSGLGVTK	Q	L6S	1180: Sum of 9 scans. Range 7329 (rt=1631.04) to 7536	Fusion_190812_23.raw
P04233	HLA class II histocompatibility antigen gamma chain	1407.52	2813.02	2	2813.01	0.01	3.5549	31.94	0.22	S	ESLELEDPSSGLGVTK	Q	L62S	3048: Sum of 3 scans. Range 15888 (rt=2836.59) to 15890	Fusion_190812_23.raw
P04233	HLA class II histocompatibility antigen gamma chain	1057.36	2112.7	2	2112.69	0.0085	4.02331	4.84	81	E	DPSSGLGVTK	Q	L62S	1163: Sum of 3 scans. Range 7255 (rt=1620.12) to 7257	Fusion_190812_23.raw
Q16363	Laminin subunit alpha-4	984.004	2948.99	3	2949	-0.007	-2.37369	25.67	0.55	G	DDNAFPFDIEGSSAVGR	Q	L62S	3746: Sum of 3 scans. Range 19195 (rt=3281.5) to 19197	Fusion_190812_23.raw
Q16363	Laminin subunit alpha-4	1435.52	2869.03	2	2869.04	-0.0068	-2.37013	23.95	1.3	G	DDNAFPFDIEGSSAVGR	Q	L6S	3638: Sum of 3 scans. Range 18626 (rt=3196.38) to 18628	Fusion_190812_23.raw
Q16363	Laminin subunit alpha-4	976.359	2926.05	3	2926.06	-0.0062	-2.11889	23.77	1.4	S	GDDNAFPFDIEGSSAVGR	Q	L6S	3360: Sum of 3 scans. Range 17112 (rt=2987.67) to 17114	Fusion_190812_23.raw
Q16363	Laminin subunit alpha-4	957.352	2869.03	3	2869.04	-0.0041	-1.42905	19.91	3.4	G	DDNAFPFDIEGSSAVGR	Q	L6S	3664: Sum of 6 scans. Range 18790 (rt=3220.57) to 18898	Fusion_190812_23.raw
Q16363	Laminin subunit alpha-4	957.352	2869.04	3	2869.04	-0.0036	-1.25478	26.44	0.73	G	DDNAFPFDIEGSSAVGR	Q	L6S	3602: Sum of 6 scans. Range 18456 (rt=3171.36) to 18504	Fusion_190812_23.raw
Q16363	Laminin subunit alpha-4	1002.4	3004.17	3	3004.17	-0.0033	-1.09847	35.4	0.13	A	ASGDDNAFPFDIEGSSAVGR	Q	L6	3158: Sum of 9 scans. Range 16264 (rt=2877.85) to 16455	Fusion_190812_23.raw
Q16363	Laminin subunit alpha-4	1464.04	2926.06	2	2926.06	-0.0032	-1.1278	19.5	3.8	S	GDDNAFPFDIEGSSAVGR	Q	L6S	3587: Sum of 3 scans. Range 18375 (rt=3159.48) to 18377	Fusion_190812_23.raw
Q16363	Laminin subunit alpha-4	976.36	2926.06	3	2926.06	-0.0028	-0.956918	53	0.0017	S	GDDNAFPFDIEGSSAVGR	Q	L6S	3459: Sum of 15 scans. Range 17617 (rt=3056.42) to 18044	Fusion_190812_23.raw
Q16363	Laminin subunit alpha-4	1057.07	3168.19	3	3168.19	-0.0028	-0.883784	34.88	0.052	G	DDNAFPFDIEGSSAVGR	Q	L8	3244: Sum of 3 scans. Range 16627 (rt=2925.49) to 16629	Fusion_190812_23.raw
Q16363	Laminin subunit alpha-4	984.005	2948.99	3	2949	-0.0026	-0.881656	38.4	0.03	G	DDNAFPFDIEGSSAVGR	Q	L62S	3771: Sum of 3 scans. Range 19313 (rt=3298.48) to 19315	Fusion_190812_23.raw
Q16363	Laminin subunit alpha-4	949.708	2846.1	3	2846.1	-0.0024	-0.878394	53.01	0.0021	S	GDDNAFPFDIEGSSAVGR	Q	L6	3255: Sum of 12 scans. Range 16667 (rt=2930.62) to 16932	Fusion_190812_23.raw
Q16363	Laminin subunit alpha-4	957.353	2869.04	3	2869.04	-0.0023	-0.801662	20.35	3	G	DDNAFPFDIEGSSAVGR	Q	L6S	3645: Sum of 3 scans. Range 18659 (rt=3201.26) to 18661	Fusion_190812_23.raw
Q16363	Laminin subunit alpha-4	1303.46	2604.9	2	2604.9	-0.0018	-0.691006	3.21	120	N	AFPFDIEGSSAVGR	Q	L62S	3648: Sum of 12 scans. Range 18668 (rt=3202.54) to 18962	Fusion_190812_23.raw
Q16363	Laminin subunit alpha-4	930.701	2789.08	3	2789.08	-0.0018	-0.645374	49.1	0.0049	G	DDNAFPFDIEGSSAVGR	Q	L6	3233: Sum of 6 scans. Range 16591 (rt=2920.48) to 16707	Fusion_190812_23.raw
Q16363	Laminin subunit alpha-4	1029.05	3084.13	3	3084.13	-0.0015	-0.453937	63.76	0.00016	A	ASGDDNAFPFDIEGSSAVGR	Q	L6S	3307: Sum of 9 scans. Range 16867 (rt=2954.92) to 17084	Fusion_190812_23.raw
Q16363	Laminin subunit alpha-4	984.006	2948.99	3	2949	-0.001	-0.305189	25.22	0.62	G	DDNAFPFDIEGSSAVGR	Q	L62S	3795: Sum of 3 scans. Range 19500 (rt=3325.99) to 19502	Fusion_190812_23.raw
Q16363	Laminin subunit alpha-4	1435.53	2869.04	2	2869.04	0	0	50.5	0.0029	G	DDNAFPFDIEGSSAVGR	Q	L6S	3395: Sum of 10 scans. Range 17276 (rt=3010) to 17616	Fusion_190812_23.raw
Q16363	Laminin subunit alpha-4	1435.53	2869.04	2	2869.04	0.0006	0.209129	47.13	0.0066	G	DDNAFPFDIEGSSAVGR	Q	L6S	3528: Sum of 3 scans. Range 18045 (rt=3115.15) to 18047	Fusion_190812_23.raw
Q16363	Laminin subunit alpha-4	1102.73	3305.17	3	3305.17	0.0007	0.211789	18.79	0.86	S	GDDNAFPFDIEGSSAVGR	Q	L8S	3403: Sum of 9 scans. Range 17312 (rt=3014.98) to 17472	Fusion_190812_23.raw
Q16363	Laminin subunit alpha-4	1083.72	3248.15	3	3248.15	0.0009	0.277081	25.61	0.19	G	DDNAFPFDIEGSSAVGR	Q	L8S	3341: Sum of 9 scans. Range 17025 (rt=2975.69) to 17197	Fusion_190812_23.raw
Q16363	Laminin subunit alpha-4	1464.04	2926.06	2	2926.06	0.001	0.307581	54.92	0.0011	S	GDDNAFPFDIEGSSAVGR	Q	L6S	3460: Sum of 18 scans. Range 17629 (rt=3058.03) to 18065	Fusion_190812_23.raw
Q16363	Laminin subunit alpha-4	976.361	2926.06	3	2926.06	0.0011	0.375932	28.75	0.47	S	GDDNAFPFDIEGSSAVGR	Q	L6S	3657: Sum of 3 scans. Range 18729 (rt=3211.51) to 18731	Fusion_190812_23.raw
Q16363	Laminin subunit alpha-4	1395.55	2789.08	2	2789.08	0.0014	0.501957	44.91	0.013	G	DDNAFPFDIEGSSAVGR	Q	L6	3235: Sum of 6 scans. Range 16597 (rt=2921.49) to 16732	Fusion_190812_23.raw
Q16363	Laminin subunit alpha-4	1029.05	3084.13	3	3084.13	0.0018	0.616057	42.57	0.021	A	ASGDDNAFPFDIEGSSAVGR	Q	L6S	3407: Sum of 3 scans. Range 17330 (rt=3017.62) to 17332	Fusion_190812_23.raw
Q16363	Laminin subunit alpha-4	957.354	2869.04	3	2869.04	0.0017	0.592533	43.58	0.015	G	DDNAFPFDIEGSSAVGR	Q	L6S	3394: Sum of 3 scans. Range 17273 (rt=3009.57) to 17275	Fusion_190812_23.raw
Q16363	Laminin subunit alpha-4	957.354	2869.04	3	2869.04	0.002	0.697098	49.73	0.0037	G	DDNAFPFDIEGSSAVGR	Q	L6S	3506: Sum of 12 scans. Range 17900 (rt=3094.69) to 18227	Fusion_190812_23.raw
Q16363	Laminin subunit alpha-4	1475.51	2949	2	2949	0.0028	0.949476	40.62	0.019	G	DDNAFPFDIEGSSAVGR	Q	L62S	3705: Sum of 3 scans. Range 19018 (rt=3254.32) to 19020	Fusion_190812_23.raw
Q16363	Laminin subunit alpha-4	957.355	2869.04	3	2869.04	0.0028	0.975937	51.32	0.0025	G	DDNAFPFDIEGSSAVGR	Q	L6S	3434: Sum of 9 scans. Range 17478 (rt=3037.95) to 17704	Fusion_190812_23.raw
Q16363	Laminin subunit alpha-4	1504.02	3006.02	2	3006.02	0.0031	1.03126	38.11	0.033	S	GDDNAFPFDIEGSSAVGR	Q	L62S	3777: Sum of 9 scans. Range 19357 (rt=3304.94) to 19522	Fusion_190812_23.raw
Q16363	Laminin subunit alpha-4	992.388	1982.76	2	1982.76	0.0022	1.10957	13.09	8.3	F	DIEGSSAVGR	Q	L6	776: Sum of 24 scans. Range 5201 (rt=1317.52) to 5881	Fusion_190812_23.raw
Q16363	Laminin subunit alpha-4	1076.08	3225.22	3	3225.22	0.0036	1.14721	35.06	0.051	S	GDDNAFPFDIEGSSAVGR	Q	L8	3261: Sum of 3 scans. Range 16690 (rt=2933.52) to 16692	Fusion_190812_23.raw
Q16363	Laminin subunit alpha-4	984.007	2949	3	2949	0.0035	1.18684	33.98	0.086	G	DDNAFPFDIEGSSAVGR	Q	L62S	3816: Sum of 3 scans. Range 19601 (rt=3341.01) to 19603	Fusion_190812_23.raw
Q16363	Laminin subunit alpha-4	1475.51	2949	2	2949	0.0036	1.22075	60.56	0.00019	G	DDNAFPFDIEGSSAVGR	Q	L62S	3745: Sum of 15 scans. Range 19189 (rt=3280.65) to 19574	Fusion_190812_23.raw
Q16363	Laminin subunit alpha-4	1424.06	2846.11	2	2846.1	0.004	1.37029	32.91	0.21	S	GDDNAFPFDIEGSSAVGR	Q	L6	3305: Sum of 3 scans. Range 16861 (rt=2954.1) to 16863	Fusion_190812_23.raw
Q16363	Laminin subunit alpha-4	1032.37	2062.72	2	2062.72	0.0032	1.50287	15.85	4.8	F	DIEGSSAVGR	Q	L6S	725: Sum of 31 scans. Range 4879 (rt=1269.8) to 5884	Fusion_190812_23.raw
Q16363	Laminin subunit alpha-4	1543.07	3084.13	2	3084.13	0.0048	1.55635	51.66	0.0027	A	ASGDDNAFPFDIEGSSAVGR	Q	L6S	3326: Sum of 6 scans. Range 16956 (rt=2966.12) to 17064	Fusion_190812_23.raw
Q16363	Laminin subunit alpha-4	842.656	2524.95	3	2524.94	0.0041	1.6238	30.3	0.32	N	AFPFDIEGSSAVGR	Q	L6S	3399: Sum of 3 scans. Range 17290 (rt=3011.96) to 17292	Fusion_190812_23.raw
Q16363	Laminin subunit alpha-4	976.362	2926.07	3	2926.06	0.0052	1.77713	41	0.028	S	GDDNAFPFDIEGSSAVGR	Q	L6S	3595: Sum of 3 scans. Range 18428 (rt=3167.33) to 18430	Fusion_190812_23.raw
Q16363	Laminin subunit alpha-4	1055.7	3164.09	3	3164.09	0.0058	1.86468	62.79	0.00014	A	ASGDDNAFPFDIEGSSAVGR	Q	L62S	3625: Sum of 3 scans. Range 18560 (rt=3186.71) to 18562	Fusion_190812_23.raw
Q16363	Laminin subunit alpha-4	1504.02	3006.02	2	3006.02	0.0059	1.96273	42.37	0.012	S	GDDNAFPFDIEGSSAVGR	Q	L62S	3893: Sum of 3 scans. Range 19913 (rt=3387.72) to 19915	Fusion_190812_23.raw
Q16363	Laminin subunit alpha-4	1464.04	2926.07	2	2926.06	0.0058	1.94801	23.36	1.6	S	GDDNAFPFDIEGSSAVGR	Q	L6S	3382: Sum of 3 scans. Range 17207 (rt=3000.53) to 17209	Fusion_190812_23.raw
Q16363	Laminin subunit alpha-4	1055.71	3164.09	3	3164.09	0.007	2.24393	33.27	0.13	A	ASGDDNAFPFDIEGSSAVGR	Q	L62S	3712: Sum of 3 scans. Range 19058 (rt=3260.97) to 19060	Fusion_190812_23.raw
Q16363	Laminin subunit alpha-4	1504.02	3006.02	2	3006.02	0.0069	2.2954	42.02	0.015	S	GDDNAFPFDIEGSSAVGR	Q	L62S	3868: Sum of 3 scans. Range 19807 (rt=3372.01) to 19809	Fusion_190812_23.raw
Q16363	Laminin subunit alpha-4	1504.02	3006.02	2	3006.02	0.0071	2.36193	52.19	0.0014	S	GDDNAFPFDIEGSSAVGR	Q	L62S	3819: Sum of 3 scans. Range 19611 (rt=3342.38) to 19613	Fusion_190812_23.raw
Q16363	Laminin subunit alpha-4	1625.09	3248.16	2	3248.15	0.0078	2.37058	1.67	51	G	DDNAFPFDIEGSSAVGR	Q	L8S	3362: Sum of 5 scans. Range 17121 (rt=2988.95) to 17132	Fusion_190812_23.raw
Q16363	Laminin subunit alpha-4	1263.48	2524.95	2	2524.94	0.0062	2.4555	18.86	4.3	N	AFPFDIEGSSAVGR	Q	L6S	3361: Sum of 15 scans. Range 17115 (rt=2988.1) to 17536	Fusion_190812_23.raw
Q16363	Laminin subunit alpha-4	1583.05	3164.09	2	3164.09	0.0078	2.46517	34.71	0.094	A	ASGDDNAFPFDIEGSSAVGR	Q	L62S	3606: Sum of 16 scans. Range 18474 (rt=3174.07) to 18915	Fusion_190812_23.raw
Q16363	Laminin subunit alpha-4	1386.8	4157.38	3	4157.37	0.0111	2.69401	12.55	30	A	ASGDDNAFPFDIEGSSAVGR	Q	L62S; L6	3302: Sum of 2 scans. Range 16852 (rt=2952.89) to 16853	Fusion_190812_23.raw
Q16363	Laminin subunit alpha-4	1003.02	3006.03	3	3006.02	0.0083	2.76113	42.75	0.012	S	GDDNAFPFDIEGSSAVGR	Q	L62S	3911: Sum of 3 scans. Range 20017 (rt=3403.17) to 20019	Fusion_190812_23.raw
Q16363	Laminin subunit alpha-4	984.009	2949	3	2949	0.0088	3.01798	43.96	0.0095	G	DDNAFPFDIEGSSAVGR	Q	L62S	3892: Sum of 6 scans. Range 19910 (rt=3387.29) to 20006	Fusion_190812_23.raw
Q16363	Laminin subunit alpha-4	1003.02	3006.03	3	3006.02	0.0092	3.06053	38.64	0.032	S	GDDNAFPFDIEGSSAVGR	Q	L62S	3801: Sum of 3 scans. Range 19529 (rt=3330.21) to 19531	Fusion_190812_23.raw
Q16363	Laminin subunit alpha-4	1055.71	3164.1	3	3164.09	0.0106	3.3817	53.23	0.0013	A	ASGDDNAFPFDIEGSSAVGR	Q	L62S	3660: Sum of 6 scans. Range 18750 (rt=3214.55) to 18849	Fusion_190812_23.raw
Q16363	Laminin subunit alpha-4	1435.53	2869.05	2	2869.04	0.01	3.48549	43.7	0.015	G	DDNAFPFDIEGSSAVGR	Q	L6S	3559: Sum of 6 scans. Range 18207 (rt=3136.39) to 18338	Fusion_190812_23.raw
Q16363	Laminin subunit alpha-4	1504.02	3006.03	2	3006.02	0.0105	3.49299	56.91	0.00048	S	GDDNAFPFDIEGSSAVGR	Q	L62S	3912: Sum of 3 scans. Range 20020 (rt=3403.6) to 20022	Fusion_190812_23.raw
Q16363	Laminin subunit alpha-4	1003.02	3006.03	3	3006.02	0.0107	3.55953	37.07	0.047	S	GDDNAFPFDIEGSSAVGR	Q	L62S	3825: Sum of 6 scans. Range 19643 (rt=3347.26) to 19661	Fusion_190812_23.raw
Q16363	Laminin subunit alpha-4	984.01	2949.01	3	2949	0.0107	3.66226	45.44	0.0068	G	DDNAFPFDIEGSSAVGR	Q	L62S	3867: Sum of 3 scans. Range 19804 (rt=3371.44) to 19806	Fusion_190812_23.raw
Q16363	Laminin subunit alpha-4	1475.51	2949.01	2	2949	0.011	3.73008	65.44	6.8e-05	G	DDNAFPFDIEGSSAVGR	Q	L62S	3853: Sum of 12 scans. Range 19751 (rt=3363.6) to 20013	Fusion_190812_23.raw
Q16363	Laminin subunit alpha-4	1475.51	2949.01	2	2949	0.0118	4.00136	50.33	0.0022	G	DDNAFPFDIEGSSAVGR	Q	L62S	3830: Sum of 3 scans. Range 19666 (rt=3350.58) to 19668	Fusion_190812_23.raw
Q16363	Laminin subunit alpha-4	1504.02	3006.03	2	3006.02	0.0125	4.15833	44.51	0.0081	S	GDDNAFPFDIEGSSAVGR	Q	L62S	3841: Sum of 3 scans. Range 19703 (rt=3356.26) to 19705	Fusion_190812_23.raw
P06734	Low affinity immunoglobulin epsilon Fc receptor	1070.72	3209.15	3	3209.15	-0.0005	-0.124644	20	3.5	R	LATCTPPASEGSAESMGPDSR	P	Oxidation (M); L6S	1161: Sum of 3 scans. Range 7249 (rt=1619.27) to 7251	Fusion_190812_23.raw
P06734	Low affinity immunoglobulin epsilon Fc receptor	1161.4	3481.19	3	3481.19	0.0035	1.0054	3.77	130	C	TPPASEGSAESMGPDSRPDPDGR	L	Oxidation (M); L62S	991: Sum of 3 scans. Range 6502 (rt=1509.73) to 6504	Fusion_190812_23.raw
P06734	Low affinity immunoglobulin epsilon Fc receptor	1097.38	3289.11	3	3289.1	0.0038	1.15533	35.14	0.08	R	LATCTPPASEGSAESMGPDSR	P	Oxidation (M); L62S	1248: Sum of 3 scans. Range 7658 (rt=1678.91) to 7660	Fusion_190812_23.raw
P06734	Low affinity immunoglobulin epsilon Fc receptor	1309.8	3926.39	3	3926.39	0.0052	1.32437	13.15	26	R	LATCTPPASEGSAESMGPDSRPDPDGR	L	Oxidation (M); L62S	1440: Sum of 3 scans. Range 8648 (rt=1823.46) to 8650	Fusion_190812_23.raw
P06734	Low affinity immunoglobulin epsilon Fc receptor	1283.15	3846.44	3	3846.43	0.0078	2.05385	1.97	380	R	LATCTPPASEGSAESMGPDSRPDPDGR	L	Oxidation (M); L6S	1396: Sum of 6 scans. Range 8446 (rt=1793.88) to 8569	Fusion_190812_23.raw
P06734	Low affinity immunoglobulin epsilon Fc receptor	1097.38	3289.11	3	3289.1	0.0086	2.61469	48.68	0.0034	R	LATCTPPASEGSAESMGPDSR	P	Oxidation (M); L62S	1221: Sum of 3 scans. Range 7511 (rt=1657.89) to 7513	Fusion_190812_23.raw
P06734	Low affinity immunoglobulin epsilon Fc receptor	1309.81	3926.4	3	3926.39	0.0151	3.84578	18.49	7.6	R	LATCTPPASEGSAESMGPDSRPDPDGR	L	Oxidation (M); L62S	1384: Sum of 9 scans. Range 8397 (rt=1786.59) to 8506	Fusion_190812_23.raw
Q9NQ76	Matrix extracellular phosphoglycoprotein	954.82	1907.63	2	1907.62	0.0009	0.471791	3.35	0.48	F	SGDGQPFK	D	L6S	Scan 5071	Fusion_190812_23
O00264	Membrane-associated progesterone receptor component 1	1037.05	3108.11	3	3108.11	0	0	79.43	4e-06	R	GDQPAASGDSDDDEPPPLPR	L	L6S	2032: Sum of 3 scans. Range 11774 (rt=2270.47) to 11777	Fusion_190812_23.raw
O00264	Membrane-associated progesterone receptor component 1	1018.04	3051.09	3	3051.09	0.0002	0.0655503	72.48	2e-05	G	DQPAASGDSDDDEPPPLPR	L	L6S	1984: Sum of 3 scans. Range 11587 (rt=2243.94) to 11590	Fusion_190812_23.raw
O15173	Membrane-associated progesterone receptor component 2	1091.38	2180.74	2	2180.74	0.0025	1.1464	12.71	0.064	K	LGTLGSGSESSN	D	L6S	Scan 6922	Fusion_190812_23
O00264	Membrane-associated progesterone receptor component 1	1044.69	3131.06	3	3131.05	0.0096	3.06606	72.86	1.1e-05	G	DQPAASGDSDDDEPPPLPR	L	L62S	2076: Sum of 3 scans. Range 11984 (rt=2299.91) to 11986	Fusion_190812_23.raw
Q8N729	Neuropeptide W	1055.87	2109.73	2	2109.73	0.0006	0.236997	2.1	130	E	SLDFSGAGQR	L	L6S	1884: Sum of 3 scans. Range 11214 (rt=2193.32) to 11216	Fusion_190812_23.raw
Q8N729	Neuropeptide W	1195.07	3582.2	3	3582.2	0.002	0.558316	1.55	230	R	APEPALEPESLDFSGAGQR	L	L8S3	4236: Sum of 3 scans. Range 17439 (rt=3350.82) to 17441	Fusion_190812_20.raw
Q8N729	Neuropeptide W	1042.05	3123.13	3	3123.13	0.0018	0.608364	43.09	0.018	R	APEPALEPESLDFSGAGQR	L	L62S	3149: Sum of 3 scans. Range 16236 (rt=2874.91) to 16238	Fusion_190812_23.raw
Q8N729	Neuropeptide W	1168.42	3502.25	3	3502.24	0.0049	1.3991	47.26	0.003	R	APEPALEPESLDFSGAGQR	L	L8S2	4093: Sum of 3 scans. Range 16839 (rt=3261.44) to 16841	Fusion_190812_20.raw
Q8N729	Neuropeptide W	1015.4	3043.18	3	3043.18	0.0048	1.5773	47.04	0.0094	R	APEPALEPESLDFSGAGQR	L	L6S	3036: Sum of 3 scans. Range 15846 (rt=2832.05) to 15848	Fusion_190812_23.raw
Q8N729	Neuropeptide W	1195.08	3582.21	3	3582.2	0.0119	3.32198	34.41	0.12	R	APEPALEPESLDFSGAGQR	L	L8S3	4129: Sum of 3 scans. Range 16989 (rt=3282.17) to 16991	Fusion_190812_20.raw
Q8N729	Neuropeptide W	1055.88	2109.74	2	2109.73	0.0078	3.64975	0.18	190	E	SLDFSGAGQR	L	L6S	1841: Sum of 3 scans. Range 11062 (rt=2171.46) to 11064	Fusion_190812_23.raw
P10451	Osteopontin	1115.37	4457.46	4	4457.46	-0.0012	-0.246777	25.08	1.8	K	SNESHDHMDDMDDEDDDDHVDSQDSIDSNDSDDVDDTDD	S	2 Oxidation (M)	2944: Sum of 3 scans. Range 15514 (rt=2791.67) to 15516	Fusion_190812_23.raw
P10451	Osteopontin	1124.38	2246.75	2	2246.75	-0.0004	-0.178035	16.6	4	R	ISHELDSASSE	V	L6S	971: Sum of 3 scans. Range 6403 (rt=1494.66) to 6405	Fusion_190812_23.raw
P10451	Osteopontin	973.985	2918.93	3	2918.93	-0.0005	-0.205555	5.76	20	R	ISHELDSASSEVN	-	L8S2	1367: Sum of 3 scans. Range 6936 (rt=1707.96) to 6938	Fusion_190812_20.raw
P10451	Osteopontin	1270.92	2539.82	2	2539.82	0.0024	0.944949	37.79	0.02	R	ISHELDSASSEVN	-	L6	1401: Sum of 6 scans. Range 8475 (rt=1798.12) to 8581	Fusion_190812_23.raw
P10451	Osteopontin	820.963	2459.87	3	2459.86	0.0026	1.05697	45.79	0.0064	R	ISHELDSASSEVN	-	L6S	1270: Sum of 11 scans. Range 7745 (rt=1691.59) to 8060	Fusion_190812_23.raw
P10451	Osteopontin	794.311	2379.91	3	2379.91	0.0037	1.55468	49.07	0.0035	R	ISHELDSASSEVN	-	L6	1309: Sum of 6 scans. Range 7966 (rt=1723.13) to 8063	Fusion_190812_23.raw
P10451	Osteopontin	1190.96	2379.91	2	2379.91	0.0039	1.5967	39.56	0.031	R	ISHELDSASSEVN	-	L6	1282: Sum of 15 scans. Range 7822 (rt=1702.45) to 8205	Fusion_190812_23.raw
P10451	Osteopontin	1230.94	2459.87	2	2459.86	0.0055	2.19524	38.89	0.033	R	ISHELDSASSEVN	-	L6S	1254: Sum of 17 scans. Range 7685 (rt=1682.86) to 8299	Fusion_190812_23.raw
P10451	Osteopontin	1084.39	3250.16	3	3250.15	0.0077	2.36912	50.19	0.0034	K	DSYETSQLDDQSAETHSHK	Q	L6S	1544: Sum of 6 scans. Range 9331 (rt=1920.18) to 9442	Fusion_190812_23.raw
P10451	Osteopontin	1270.92	2539.83	2	2539.82	0.0126	4.96098	40.37	0.015	R	ISHELDSASSEVN	-	L62S	1308: Sum of 2 scans. Range 7954 (rt=1721.44) to 7955	Fusion_190812_23.raw
Q8IUK5	Plexin domain-containing protein 1	1103.35	3307.03	3	3307.03	-0.0012	-0.362863	16.38	1.7	P	GAGHDEGPGSGWAAK	G	L10S2	1353: Sum of 3 scans. Range 6883 (rt=1699.96) to 6885	Fusion_190812_20.raw
Q8IUK5	Plexin domain-containing protein 1	960.357	2878.05	3	2878.05	-0.0002	-0.0694915	26.22	0.84	L	SPQPGAGHDEGPGSGWAAK	G	L6S	1658: Sum of 3 scans. Range 10081 (rt=2028.2) to 10084	Fusion_190812_23.raw
Q8IUK5	Plexin domain-containing protein 1	971.4	2911.18	3	2911.18	0.0004	0.137401	17.95	6.5	A	LSPQPGAGHDEGPGSGWAAK	G	L6	1915: Sum of 3 scans. Range 11334 (rt=2210.11) to 11336	Fusion_190812_23.raw
Q8IUK5	Plexin domain-containing protein 1	950.33	2847.97	3	2847.97	0.0015	0.526692	21.58	0.46	P	GAGHDEGPGSGWAAK	G	L8S	1367: Sum of 9 scans. Range 8289 (rt=1770.77) to 8512	Fusion_190812_23.raw
Q8IUK5	Plexin domain-containing protein 1	778.3	2331.88	3	2331.88	0.0014	0.557491	33.94	0.096	G	AGHDEGPGSGWAAK	G	L6	1624: Sum of 14 scans. Range 9842 (rt=1992.8) to 10252	Fusion_190812_23.raw
Q8IUK5	Plexin domain-containing protein 1	778.3	2331.88	3	2331.88	0.0014	0.600375	6.77	50	G	AGHDEGPGSGWAAK	G	L6	1723: Sum of 3 scans. Range 10464 (rt=2084.1) to 10466	Fusion_190812_23.raw
Q8IUK5	Plexin domain-containing protein 1	754.621	2260.84	3	2260.84	0.0015	0.619239	37.35	0.042	A	GHDEGPGSGWAAK	G	L6	1645: Sum of 29 scans. Range 9965 (rt=2010.75) to 10864	Fusion_190812_23.raw
Q8IUK5	Plexin domain-containing protein 1	781.273	2340.8	3	2340.8	0.0016	0.640808	30.63	0.22	A	GHDEGPGSGWAAK	G	L6S	1475: Sum of 12 scans. Range 8828 (rt=1848.83) to 9144	Fusion_190812_23.raw
Q8IUK5	Plexin domain-containing protein 1	1130.01	3386.99	3	3386.99	0.0025	0.738118	9.35	27	P	GAGHDEGPGSGWAAK	G	L10S3	1319: Sum of 3 scans. Range 6736 (rt=1677.85) to 6738	Fusion_190812_20.raw
Q8IUK5	Plexin domain-containing protein 1	797.307	2388.9	3	2388.9	0.0018	0.753486	67.48	5.2e-05	P	GAGHDEGPGSGWAAK	G	L6	1614: Sum of 33 scans. Range 9771 (rt=1982.57) to 10797	Fusion_190812_23.raw
Q8IUK5	Plexin domain-containing protein 1	880.991	2639.95	3	2639.95	0.0021	0.795469	1.02	130	A	GHDEGPGSGWAAK	G	L8	1567: Sum of 3 scans. Range 9455 (rt=1938.05) to 9457	Fusion_190812_23.raw
Q8IUK5	Plexin domain-containing protein 1	829.658	2485.95	3	2485.95	0.002	0.804521	23.46	1.4	Q	PGAGHDEGPGSGWAAK	G	L6	1702: Sum of 10 scans. Range 10341 (rt=2066.22) to 10675	Fusion_190812_23.raw
Q8IUK5	Plexin domain-containing protein 1	923.678	2768.01	3	2768.01	0.0023	0.830922	27.27	0.29	P	GAGHDEGPGSGWAAK	G	L8	1509: Sum of 11 scans. Range 9060 (rt=1882.42) to 9402	Fusion_190812_23.raw
Q8IUK5	Plexin domain-containing protein 1	1171.41	2340.8	2	2340.8	0.002	0.81169	23.57	1.1	A	GHDEGPGSGWAAK	G	L6S	1462: Sum of 21 scans. Range 8744 (rt=1837.12) to 9330	Fusion_190812_23.raw
Q8IUK5	Plexin domain-containing protein 1	804.952	2411.84	3	2411.83	0.0022	0.912169	24.59	0.94	G	AGHDEGPGSGWAAK	G	L6S	1495: Sum of 3 scans. Range 8953 (rt=1866.9) to 8956	Fusion_190812_23.raw
Q8IUK5	Plexin domain-containing protein 1	933.706	2798.1	3	2798.09	0.0026	0.929204	10.56	33	L	SPQPGAGHDEGPGSGWAAK	G	L6	1752: Sum of 3 scans. Range 10608 (rt=2105.31) to 10610	Fusion_190812_23.raw
Q8IUK5	Plexin domain-containing protein 1	923.678	2768.01	3	2768.01	0.0027	0.97543	12.12	9.4	P	GAGHDEGPGSGWAAK	G	L8	1583: Sum of 3 scans. Range 9541 (rt=1950.11) to 9544	Fusion_190812_23.raw
Q8IUK5	Plexin domain-containing protein 1	1130.01	3386.99	3	3386.99	0.004	1.18099	18.3	3.6	P	GAGHDEGPGSGWAAK	G	L10S3	1345: Sum of 3 scans. Range 6850 (rt=1694.98) to 6852	Fusion_190812_20.raw
Q8IUK5	Plexin domain-containing protein 1	998.053	2991.14	3	2991.13	0.0037	1.23699	35.19	0.13	A	LSPQPGAGHDEGPGSGWAAK	G	L6S	1874: Sum of 9 scans. Range 11184 (rt=2189) to 11418	Fusion_190812_23.raw
Q8IUK5	Plexin domain-containing protein 1	823.96	2468.86	3	2468.85	0.0036	1.45817	43.26	0.013	P	GAGHDEGPGSGWAAK	G	L6S	1365: Sum of 29 scans. Range 8278 (rt=1769.1) to 9267	Fusion_190812_23.raw
Q8IUK5	Plexin domain-containing protein 1	1130.01	3387	3	3386.99	0.0055	1.62386	3.98	94	P	GAGHDEGPGSGWAAK	G	L10S3	1372: Sum of 3 scans. Range 6957 (rt=1711.05) to 6959	Fusion_190812_20.raw
Q8IUK5	Plexin domain-containing protein 1	1235.44	2468.86	2	2468.85	0.0052	2.10624	54.96	0.00089	P	GAGHDEGPGSGWAAK	G	L6S	1450: Sum of 17 scans. Range 8684 (rt=1828.56) to 9239	Fusion_190812_23.raw
Q8IUK5	Plexin domain-containing protein 1	1275.42	2548.82	2	2548.81	0.0062	2.39327	39.98	0.012	P	GAGHDEGPGSGWAAK	G	L62S	1479: Sum of 6 scans. Range 8851 (rt=1852.21) to 8974	Fusion_190812_23.raw
Q8IUK5	Plexin domain-containing protein 1	1024.71	3071.1	3	3071.09	0.0095	3.09336	40.35	0.03	A	LSPQPGAGHDEGPGSGWAAK	G	L62S	1909: Sum of 3 scans. Range 11313 (rt=2207.4) to 11315	Fusion_190812_23.raw
Q8IUK5	Plexin domain-containing protein 1	850.614	2548.82	3	2548.81	0.0101	3.96263	9.49	14	P	GAGHDEGPGSGWAAK	G	L62S	1353: Sum of 6 scans. Range 8211 (rt=1759.28) to 8312	Fusion_190812_23.raw
Q10471	Polypeptide N-acetylgalactosaminyltransferase 2	1248.46	2494.9	2	2494.9	0.002	0.761553	15.03	9.2	M	YSGGGSALAGGAGGGAGR	K	L6S	1130: Scan 7114	Fusion_190812_23.raw
P02760	Protein AMBP	1190.74	3569.21	3	3569.23	-0.0163	-4.56682	66.21	8e-05	V	LPQEEEGSGGGQLVTEVTK	K	L8S3	3389: Sum of 3 scans. Range 13997 (rt=2731.86) to 13999	Fusion_190812_20.raw
P02760	Protein AMBP	1641.13	3280.25	2	3280.26	-0.0098	-3.01805	50.38	0.0046	R	AVLPQEEEGSGGGQLVTEVTK	K	L62S	3707: Sum of 3 scans. Range 19034 (rt=3256.69) to 19036	Fusion_190812_23.raw
P02760	Protein AMBP	1142.45	3424.32	3	3424.32	-0.0076	-2.21942	14.55	6	L	PQEEEGSGGGQLVTEVTKK	E	L8S	3220: Sum of 3 scans. Range 16522 (rt=2911.11) to 16524	Fusion_190812_23.raw
P02760	Protein AMBP	1094.43	3280.26	3	3280.26	-0.0055	-1.67669	67.52	8.9e-05	R	AVLPQEEEGSGGGQLVTEVTK	K	L62S	4106: Scan 20779 (rt=3500.87)	Fusion_190812_23.raw
P02760	Protein AMBP	1037.73	3110.16	3	3110.16	-0.0015	-0.450138	68.41	3e-05	V	LPQEEEGSGGGQLVTEVTK	K	L62S	3340: Sum of 3 scans. Range 13815 (rt=2701.62) to 13817	Fusion_190812_20.raw
P02760	Protein AMBP	1037.73	3110.16	3	3110.16	-0.0012	-0.35368	87.43	7.7e-07	V	LPQEEEGSGGGQLVTEVTK	K	L62S	2841: Sum of 3 scans. Range 15072 (rt=2705.58) to 15074	Fusion_190812_23.raw
P02760	Protein AMBP	967.681	2900.02	3	2900.02	-0.0011	-0.344825	79.4	3.2e-06	P	QEEEGSGGGQLVTEVTK	K	L62S	2133: Sum of 6 scans. Range 12212 (rt=2329.95) to 12319	Fusion_190812_23.raw
P02760	Protein AMBP	1037.73	3110.16	3	3110.16	-0.0006	-0.160764	68.27	6.1e-05	V	LPQEEEGSGGGQLVTEVTK	K	L62S	2872: Sum of 3 scans. Range 15219 (rt=2739.09) to 15221	Fusion_190812_23.raw
P02760	Protein AMBP	1037.73	3110.16	3	3110.16	-0.0006	-0.160764	89.79	4.3e-07	V	LPQEEEGSGGGQLVTEVTK	K	L62S	2855: Sum of 3 scans. Range 15131 (rt=2716.61) to 15133	Fusion_190812_23.raw
P02760	Protein AMBP	1094.43	3280.26	3	3280.26	-0.0001	-0.0304854	66.05	0.00013	R	AVLPQEEEGSGGGQLVTEVTK	K	L62S	4165: Sum of 3 scans. Range 21485 (rt=3588.47) to 21487	Fusion_190812_23.raw
P02760	Protein AMBP	1037.73	3110.16	3	3110.16	0.0003	0.128611	91.13	3.3e-07	V	LPQEEEGSGGGQLVTEVTK	K	L62S	2754: Sum of 3 scans. Range 14716 (rt=2634.63) to 14718	Fusion_190812_23.raw
P02760	Protein AMBP	837.611	2509.81	3	2509.81	0.0003	0.119531	19.18	1.5	R	AVLPQEEEGSGGGQ	L	L62S	1519: Sum of 5 scans. Range 9123 (rt=1891.33) to 9246	Fusion_190812_23.raw
P02760	Protein AMBP	1373.82	4118.44	3	4118.44	0.0007	0.169967	67.48	3.5e-05	R	AVLPQEEEGSGGGQLVTEVTK	K	L10S3	3829: Sum of 3 scans. Range 15856 (rt=3126.6) to 15858	Fusion_190812_20.raw
P02760	Protein AMBP	1037.73	3110.16	3	3110.16	0.0009	0.321527	85.83	1.1e-06	V	LPQEEEGSGGGQLVTEVTK	K	L62S	2782: Sum of 3 scans. Range 14831 (rt=2657.79) to 14833	Fusion_190812_23.raw
P02760	Protein AMBP	1190.75	3569.23	3	3569.23	0.0011	0.30819	79.39	3.6e-06	V	LPQEEEGSGGGQLVTEVTK	K	L8S3	3406: Sum of 3 scans. Range 14104 (rt=2759.36) to 14106	Fusion_190812_20.raw
P02760	Protein AMBP	990.634	2968.88	3	2968.88	0.0012	0.404193	7.54	45	R	AVLPQEEEGSGGGQ	L	L8S3	1442: Sum of 3 scans. Range 7229 (rt=1751.31) to 7231	Fusion_190812_20.raw
P02760	Protein AMBP	1094.43	3280.27	3	3280.26	0.0014	0.426795	74.26	1.9e-05	R	AVLPQEEEGSGGGQLVTEVTK	K	L62S	3601: Sum of 3 scans. Range 18451 (rt=3170.7) to 18453	Fusion_190812_23.raw
P02760	Protein AMBP	1164.91	2327.82	2	2327.81	0.0011	0.472546	31.35	0.2	G	SGGGQLVTEVTK	K	L62S	1960: Sum of 6 scans. Range 11507 (rt=2232.92) to 11620	Fusion_190812_23.raw
P02760	Protein AMBP	838.967	2513.88	3	2513.88	0.0012	0.47735	57.18	0.00052	E	EGSGGGQLVTEVTK	K	L62S	2013: Sum of 3 scans. Range 11708 (rt=2261.14) to 11710	Fusion_190812_23.raw
P02760	Protein AMBP	1037.73	3110.16	3	3110.16	0.0015	0.514443	84.56	1.6e-06	V	LPQEEEGSGGGQLVTEVTK	K	L62S	2884: Sum of 3 scans. Range 15274 (rt=2749.88) to 15276	Fusion_190812_23.raw
P02760	Protein AMBP	1411.04	2820.07	2	2820.06	0.0014	0.460982	3.71	120	P	QEEEGSGGGQLVTEVTK	K	L6S	3657: Sum of 3 scans. Range 15294 (rt=3047.2) to 15296	Fusion_190812_20.raw
P02760	Protein AMBP	1078.02	3231.03	3	3231.03	0.0017	0.526148	67.04	5.9e-05	Q	EEEGSGGGQLVTEVTK	K	L8S3	2571: Sum of 3 scans. Range 11143 (rt=2325.36) to 11145	Fusion_190812_20.raw
P02760	Protein AMBP	1037.73	3110.16	3	3110.16	0.0018	0.610901	87.47	7.7e-07	V	LPQEEEGSGGGQLVTEVTK	K	L62S	2794: Sum of 3 scans. Range 14884 (rt=2669.77) to 14886	Fusion_190812_23.raw
P02760	Protein AMBP	1037.73	3110.16	3	3110.16	0.0018	0.610901	68.08	6.7e-05	V	LPQEEEGSGGGQLVTEVTK	K	L62S	2769: Sum of 3 scans. Range 14776 (rt=2646.38) to 14778	Fusion_190812_23.raw
P02760	Protein AMBP	1037.73	3110.16	3	3110.16	0.0018	0.610901	79.72	4.6e-06	V	LPQEEEGSGGGQLVTEVTK	K	L62S	2862: Sum of 3 scans. Range 15171 (rt=2727.68) to 15173	Fusion_190812_23.raw
P02760	Protein AMBP	1641.14	3280.27	2	3280.26	0.002	0.579222	62.21	0.00031	R	AVLPQEEEGSGGGQLVTEVTK	K	L62S	4168: Sum of 3 scans. Range 21499 (rt=3590.93) to 21501	Fusion_190812_23.raw
P02760	Protein AMBP	1255.91	2509.81	2	2509.81	0.0016	0.597655	11.11	5.3	R	AVLPQEEEGSGGGQ	L	L62S	1495: Sum of 3 scans. Range 7425 (rt=1780.56) to 7427	Fusion_190812_20.raw
P02760	Protein AMBP	898.343	2692.01	3	2692.01	0.0018	0.668646	56.94	0.00068	Q	EEEGSGGGQLVTEVTK	K	L6S	2004: Sum of 3 scans. Range 11678 (rt=2256.77) to 11680	Fusion_190812_23.raw
P02760	Protein AMBP	1094.43	3280.27	3	3280.26	0.0023	0.701163	95	1.7e-07	R	AVLPQEEEGSGGGQLVTEVTK	K	L62S	3368: Sum of 6 scans. Range 17150 (rt=2992.93) to 17269	Fusion_190812_23.raw
P02760	Protein AMBP	1193.43	2384.84	2	2384.84	0.0017	0.670906	21.52	1.8	E	GSGGGQLVTEVTK	K	L62S	1989: Sum of 3 scans. Range 11621 (rt=2248.72) to 11623	Fusion_190812_23.raw
P02760	Protein AMBP	1193.43	2384.84	2	2384.84	0.0017	0.670906	50.37	0.0024	E	GSGGGQLVTEVTK	K	L62S	1953: Sum of 3 scans. Range 11482 (rt=2229.32) to 11484	Fusion_190812_23.raw
P02760	Protein AMBP	1190.75	3569.23	3	3569.23	0.0026	0.728449	69.66	3.4e-05	V	LPQEEEGSGGGQLVTEVTK	K	L8S3	3458: Sum of 3 scans. Range 14306 (rt=2795.7) to 14308	Fusion_190812_20.raw
P02760	Protein AMBP	1190.75	3569.23	3	3569.23	0.0026	0.728449	74.62	1.1e-05	V	LPQEEEGSGGGQLVTEVTK	K	L8S3	3422: Sum of 3 scans. Range 14168 (rt=2770.79) to 14170	Fusion_190812_20.raw
P02760	Protein AMBP	1641.14	3280.27	2	3280.26	0.0024	0.701163	29.05	0.65	R	AVLPQEEEGSGGGQLVTEVTK	K	L62S	4159: Sum of 3 scans. Range 21402 (rt=3576.94) to 21404	Fusion_190812_23.raw
P02760	Protein AMBP	1050.61	4198.4	4	4198.4	0.0031	0.738376	80.13	2.9e-06	R	AVLPQEEEGSGGGQLVTEVTK	K	L10S4	3925: Sum of 6 scans. Range 16208 (rt=3172.78) to 16321	Fusion_190812_20.raw
P02760	Protein AMBP	1037.73	3110.16	3	3110.16	0.0024	0.803818	80.72	3.7e-06	V	LPQEEEGSGGGQLVTEVTK	K	L62S	2824: Sum of 3 scans. Range 15003 (rt=2692.83) to 15005	Fusion_190812_23.raw
P02760	Protein AMBP	1067.78	3200.31	3	3200.31	0.0025	0.781175	71.8	1.5e-05	R	AVLPQEEEGSGGGQLVTEVTK	K	L6S	3786: Sum of 3 scans. Range 15696 (rt=3103.52) to 15698	Fusion_190812_20.raw
P02760	Protein AMBP	1143.66	3427.95	3	3427.95	0.0027	0.787643	11.92	16	R	AVLPQEEEGSGGGQ	L	L10S4	1418: Sum of 3 scans. Range 7140 (rt=1738.05) to 7142	Fusion_190812_20.raw
P02760	Protein AMBP	1094.43	3280.27	3	3280.26	0.0026	0.792619	60.35	0.00048	R	AVLPQEEEGSGGGQLVTEVTK	K	L62S	4128: Sum of 3 scans. Range 20995 (rt=3527.44) to 20997	Fusion_190812_23.raw
P02760	Protein AMBP	1273.73	3818.16	3	3818.16	0.0033	0.864291	19.98	2.6	P	QEEEGSGGGQLVTEVTK	K	L10S4	2551: Sum of 2 scans. Range 11068 (rt=2314.37) to 11069	Fusion_190812_20.raw
P02760	Protein AMBP	1094.43	3280.27	3	3280.26	0.0029	0.884075	83.76	2.2e-06	R	AVLPQEEEGSGGGQLVTEVTK	K	L62S	3441: Sum of 18 scans. Range 17511 (rt=3042.3) to 17964	Fusion_190812_23.raw
P02760	Protein AMBP	1641.14	3280.27	2	3280.26	0.0032	0.945046	83.7	2.2e-06	R	AVLPQEEEGSGGGQLVTEVTK	K	L62S	3496: Sum of 3 scans. Range 17826 (rt=3084.78) to 17828	Fusion_190812_23.raw
P02760	Protein AMBP	1094.43	3280.27	3	3280.26	0.0032	0.975531	93.68	2.2e-07	R	AVLPQEEEGSGGGQLVTEVTK	K	L62S	3879: Sum of 9 scans. Range 19872 (rt=3381.7) to 20070	Fusion_190812_23.raw
P02760	Protein AMBP	1343.77	4028.3	3	4028.3	0.0042	1.04262	74.91	9.3e-06	V	LPQEEEGSGGGQLVTEVTK	K	L10S4	3354: Sum of 3 scans. Range 13860 (rt=2708.17) to 13862	Fusion_190812_20.raw
P02760	Protein AMBP	1556.09	3110.16	2	3110.16	0.0033	1.06104	99.82	4.5e-08	V	LPQEEEGSGGGQLVTEVTK	K	L62S	2938: Sum of 3 scans. Range 15490 (rt=2787.88) to 15492	Fusion_190812_23.raw
P02760	Protein AMBP	1190.75	3569.23	3	3569.23	0.0038	1.06466	75.39	9e-06	V	LPQEEEGSGGGQLVTEVTK	K	L8S3	3372: Sum of 3 scans. Range 13933 (rt=2719.82) to 13935	Fusion_190812_20.raw
P02760	Protein AMBP	1215.94	2429.86	2	2429.85	0.0026	1.07002	9.87	25	R	AVLPQEEEGSGGGQ	L	L6S	1387: Sum of 9 scans. Range 8406 (rt=1787.97) to 8552	Fusion_190812_23.raw
P02760	Protein AMBP	1641.14	3280.27	2	3280.26	0.0036	1.06699	71.43	3.8e-05	R	AVLPQEEEGSGGGQLVTEVTK	K	L6	3906: Sum of 3 scans. Range 19985 (rt=3398.25) to 19987	Fusion_190812_23.raw
P02760	Protein AMBP	1451.02	2900.03	2	2900.02	0.0033	1.13792	46.16	0.0072	P	QEEEGSGGGQLVTEVTK	K	L6	2634: Sum of 3 scans. Range 14094 (rt=2553.86) to 14096	Fusion_190812_23.raw
P02760	Protein AMBP	967.682	2900.03	3	2900.02	0.0034	1.20689	81.92	1.9e-06	P	QEEEGSGGGQLVTEVTK	K	L6	2622: Sum of 6 scans. Range 14039 (rt=2547.06) to 14195	Fusion_190812_23.raw
P02760	Protein AMBP	1191.88	2381.75	2	2381.75	0.0028	1.13362	7.13	20	R	AVLPQEEEGSGGG	Q	L6	1528: Sum of 15 scans. Range 9208 (rt=1903.13) to 9662	Fusion_190812_23.raw
P02760	Protein AMBP	1011.08	3030.21	3	3030.2	0.0036	1.18804	70.81	3.9e-05	V	LPQEEEGSGGGQLVTEVTK	K	L6S	2484: Sum of 6 scans. Range 13502 (rt=2481.58) to 13626	Fusion_190812_23.raw
P02760	Protein AMBP	1163.37	2324.73	2	2324.73	0.0028	1.20444	3.98	45	R	AVLPQEEEGSGG	G	L6	1542: Sum of 18 scans. Range 9312 (rt=1917.36) to 9847	Fusion_190812_23.raw
P02760	Protein AMBP	1051.73	3152.17	3	3152.17	0.0039	1.23724	66.91	8.7e-05	R	AVLPQEEEGSGGGQLVTEVT	K	L6	3133: Sum of 3 scans. Range 16183 (rt=2869.44) to 16185	Fusion_190812_23.raw
P02760	Protein AMBP	1094.43	3280.27	3	3280.26	0.0041	1.2499	94.23	8.9e-08	R	AVLPQEEEGSGGGQLVTEVTK	K	L6	3888: Sum of 3 scans. Range 16084 (rt=3157.86) to 16086	Fusion_190812_20.raw
P02760	Protein AMBP	875.307	2622.9	3	2622.89	0.0034	1.29628	39.37	0.024	R	AVLPQEEEGSGGGQL	V	L6	2521: Sum of 3 scans. Range 13633 (rt=2496.51) to 13635	Fusion_190812_23.raw
P02760	Protein AMBP	1190.75	3569.23	3	3569.23	0.0047	1.31681	70.94	2.5e-05	V	LPQEEEGSGGGQLVTEVTK	K	L8S3	3533: Sum of 12 scans. Range 14870 (rt=2984.34) to 15167	Fusion_190812_20.raw
P02760	Protein AMBP	1037.73	3110.16	3	3110.16	0.0042	1.38257	89.71	4.7e-07	V	LPQEEEGSGGGQLVTEVTK	K	L6	2913: Sum of 3 scans. Range 15400 (rt=2773.57) to 15402	Fusion_190812_23.raw
P02760	Protein AMBP	924.996	2771.97	3	2771.96	0.0039	1.44302	95.22	8.6e-08	Q	EEEGSGGGQLVTEVTK	K	L6	2097: Sum of 9 scans. Range 12066 (rt=2311.57) to 12305	Fusion_190812_23.raw
P02760	Protein AMBP	1037.73	3110.16	3	3110.16	0.0045	1.47902	93.99	1.8e-07	V	LPQEEEGSGGGQLVTEVTK	K	L6	2809: Sum of 3 scans. Range 14944 (rt=2681.73) to 14946	Fusion_190812_23.raw
P02760	Protein AMBP	1556.09	3110.16	2	3110.16	0.0047	1.51118	65.83	0.00012	V	LPQEEEGSGGGQLVTEVTK	K	L6	2918: Sum of 3 scans. Range 15417 (rt=2776.61) to 15419	Fusion_190812_23.raw
P02760	Protein AMBP	1106.35	2210.69	2	2210.69	0.0036	1.58322	0.54	110	R	AVLPQEEEGS	G	L6	1561: Sum of 12 scans. Range 9415 (rt=1932.25) to 9724	Fusion_190812_23.raw
P02760	Protein AMBP	1037.73	3110.16	3	3110.16	0.0051	1.67194	96.78	9.6e-08	V	LPQEEEGSGGGQLVTEVTK	K	L6	2932: Sum of 3 scans. Range 15469 (rt=2784.75) to 15471	Fusion_190812_23.raw
P02760	Protein AMBP	1094.89	2187.76	2	2187.75	0.0037	1.69123	0.94	160	R	AVLPQEEEGSG	G	L6S	1438: Sum of 3 scans. Range 8640 (rt=1822.3) to 8642	Fusion_190812_23.raw
P02760	Protein AMBP	1067.78	3200.31	3	3200.31	0.0055	1.71858	83.6	1e-06	R	AVLPQEEEGSGGGQLVTEVTK	K	L6S	3910: Sum of 3 scans. Range 16164 (rt=3167.42) to 16166	Fusion_190812_20.raw
P02760	Protein AMBP	1190.75	3569.23	3	3569.23	0.0062	1.73707	66.95	6.3e-05	V	LPQEEEGSGGGQLVTEVTK	K	L8S3	3506: Sum of 3 scans. Range 14772 (rt=2969.39) to 14774	Fusion_190812_20.raw
P02760	Protein AMBP	1190.75	3569.23	3	3569.23	0.0062	1.73707	68.13	4.8e-05	V	LPQEEEGSGGGQLVTEVTK	K	L8S3	3334: Sum of 3 scans. Range 13792 (rt=2698.25) to 13794	Fusion_190812_20.raw
P02760	Protein AMBP	1556.09	3110.16	2	3110.16	0.0055	1.7684	32.34	0.26	V	LPQEEEGSGGGQLVTEVTK	K	L6	2886: Sum of 3 scans. Range 15283 (rt=2751.82) to 15285	Fusion_190812_23.raw
P02760	Protein AMBP	1556.09	3110.16	2	3110.16	0.0055	1.7684	49.33	0.0053	V	LPQEEEGSGGGQLVTEVTK	K	L6	2853: Sum of 3 scans. Range 15121 (rt=2714.1) to 15123	Fusion_190812_23.raw
P02760	Protein AMBP	1257.95	2513.88	2	2513.88	0.0045	1.75028	58.33	0.00041	E	EGSGGGQLVTEVTK	K	L6	1994: Sum of 6 scans. Range 11639 (rt=2251.38) to 11742	Fusion_190812_23.raw
P02760	Protein AMBP	1134.86	2267.71	2	2267.71	0.0041	1.80799	4.88	43	R	AVLPQEEEGSG	G	L6	1573: Sum of 12 scans. Range 9477 (rt=1941.29) to 9785	Fusion_190812_23.raw
P02760	Protein AMBP	1037.73	3110.16	3	3110.16	0.0057	1.86486	92.11	2.7e-07	V	LPQEEEGSGGGQLVTEVTK	K	L6	2896: Sum of 3 scans. Range 15328 (rt=2761) to 15330	Fusion_190812_23.raw
P02760	Protein AMBP	1083.42	2164.82	2	2164.82	0.0041	1.84773	9.1	25	R	AVLPQEEEGSGG	G	L6	1304: Sum of 10 scans. Range 7934 (rt=1718.61) to 8222	Fusion_190812_23.raw
P02760	Protein AMBP	1556.09	3110.16	2	3110.16	0.0059	1.89701	23.37	2	V	LPQEEEGSGGGQLVTEVTK	K	L6	2803: Sum of 3 scans. Range 14922 (rt=2677.93) to 14924	Fusion_190812_23.raw
P02760	Protein AMBP	1343.78	4028.3	3	4028.3	0.0081	2.01078	73.37	1.3e-05	V	LPQEEEGSGGGQLVTEVTK	K	L10S4	3299: Sum of 3 scans. Range 13661 (rt=2679.07) to 13663	Fusion_190812_20.raw
P02760	Protein AMBP	1516.11	3030.21	2	3030.2	0.0063	2.07907	39.96	0.046	V	LPQEEEGSGGGQLVTEVTK	K	L6S	2517: Sum of 2 scans. Range 13618 (rt=2494.91) to 13619	Fusion_190812_23.raw
P02760	Protein AMBP	1018.05	3051.13	3	3051.12	0.0064	2.13036	61.44	0.00028	R	AVLPQEEEGSGGGQLVTEV	T	L62S	3213: Sum of 3 scans. Range 16490 (rt=2906.93) to 16492	Fusion_190812_23.raw
P02760	Protein AMBP	1451.02	2900.03	2	2900.02	0.0061	2.10343	77.44	5.5e-06	P	QEEEGSGGGQLVTEVTK	K	L62S	2136: Sum of 6 scans. Range 12222 (rt=2331.32) to 12342	Fusion_190812_23.raw
P02760	Protein AMBP	1386.99	2771.97	2	2771.96	0.0059	2.12846	78.87	3.6e-06	Q	EEEGSGGGQLVTEVTK	K	L62S	2095: Sum of 6 scans. Range 12057 (rt=2310.47) to 12173	Fusion_190812_23.raw
P02760	Protein AMBP	1556.09	3110.17	2	3110.16	0.0069	2.21854	18.79	5.6	V	LPQEEEGSGGGQLVTEVTK	K	L62S	2789: Sum of 3 scans. Range 14864 (rt=2665.57) to 14866	Fusion_190812_23.raw
P02760	Protein AMBP	1037.73	3110.17	3	3110.16	0.0069	2.25069	51.96	0.0013	V	LPQEEEGSGGGQLVTEVTK	K	L62S	3435: Sum of 3 scans. Range 14215 (rt=2778.29) to 14217	Fusion_190812_20.raw
P02760	Protein AMBP	1190.75	3569.23	3	3569.23	0.008	2.24138	59.82	0.00031	V	LPQEEEGSGGGQLVTEVTK	K	L8S3	3470: Sum of 3 scans. Range 14358 (rt=2807.13) to 14360	Fusion_190812_20.raw
P02760	Protein AMBP	1190.75	3569.23	3	3569.23	0.008	2.24138	70.16	2.9e-05	V	LPQEEEGSGGGQLVTEVTK	K	L8S3	3439: Sum of 3 scans. Range 14231 (rt=2781.83) to 14233	Fusion_190812_20.raw
P02760	Protein AMBP	1556.09	3110.17	2	3110.16	0.0071	2.28284	10.31	40	V	LPQEEEGSGGGQLVTEVTK	K	L62S	2776: Sum of 3 scans. Range 14808 (rt=2653.46) to 14810	Fusion_190812_23.raw
P02760	Protein AMBP	1556.09	3110.17	2	3110.16	0.0071	2.28284	31.04	0.33	V	LPQEEEGSGGGQLVTEVTK	K	L62S	2821: Sum of 3 scans. Range 14992 (rt=2691.19) to 14994	Fusion_190812_23.raw
P02760	Protein AMBP	1556.09	3110.17	2	3110.16	0.0071	2.28284	20.15	4.1	V	LPQEEEGSGGGQLVTEVTK	K	L62S	2898: Sum of 3 scans. Range 15339 (rt=2763.16) to 15341	Fusion_190812_23.raw
P02760	Protein AMBP	1247.45	3739.34	3	3739.33	0.0087	2.35336	101.4	2e-08	R	AVLPQEEEGSGGGQLVTEVTK	K	L8S3	3904: Scan 16144	Fusion_190812_20.raw
P02760	Protein AMBP	1556.09	3110.17	2	3110.16	0.0073	2.34715	22.2	2.6	V	LPQEEEGSGGGQLVTEVTK	K	L62S	2837: Sum of 3 scans. Range 15057 (rt=2703.23) to 15059	Fusion_190812_23.raw
P02760	Protein AMBP	1641.14	3280.27	2	3280.26	0.0078	2.34737	92.51	1.3e-07	R	AVLPQEEEGSGGGQLVTEVTK	K	L62S	3900: Sum of 3 scans. Range 16126 (rt=3163.18) to 16128	Fusion_190812_20.raw
P02760	Protein AMBP	1204.76	3611.25	3	3611.24	0.0088	2.43684	9.99	32	R	AVLPQEEEGSGGGQLVTEVT	K	L8S3	4058: Sum of 3 scans. Range 16698 (rt=3240.98) to 16700	Fusion_190812_20.raw
P02760	Protein AMBP	1272.97	2543.93	2	2543.93	0.0062	2.43718	10.33	14	R	AVLPQEEEGSGG	G	L8	1246: Sum of 3 scans. Range 7642 (rt=1676.69) to 7644	Fusion_190812_23.raw
P02760	Protein AMBP	1556.09	3110.17	2	3110.16	0.0079	2.54006	17.32	8	V	LPQEEEGSGGGQLVTEVTK	K	L62S	2763: Sum of 3 scans. Range 14753 (rt=2641.83) to 14755	Fusion_190812_23.raw
P02760	Protein AMBP	1556.09	3110.17	2	3110.16	0.0079	2.54006	94.98	1.4e-07	V	LPQEEEGSGGGQLVTEVTK	K	L62S	2702: Sum of 12 scans. Range 14390 (rt=2588.97) to 14688	Fusion_190812_23.raw
P02760	Protein AMBP	1400.48	4198.41	3	4198.4	0.0107	2.54859	64.33	0.00011	R	AVLPQEEEGSGGGQLVTEVTK	K	L10S4	3968: Sum of 6 scans. Range 16355 (rt=3192.54) to 16472	Fusion_190812_20.raw
P02760	Protein AMBP	1247.45	3739.34	3	3739.33	0.0099	2.67427	70.7	1.3e-05	R	AVLPQEEEGSGGGQLVTEVTK	K	L8S3	3043: Sum of 3 scans. Range 15873 (rt=2835.03) to 15875	Fusion_190812_23.raw
P02760	Protein AMBP	1099.76	3296.27	3	3296.26	0.0088	2.66969	54.66	0.0017	R	AVLPQEEEGSGGGQLVTEVTK	K	L62S; Oxidation (P)	3676: Sum of 3 scans. Range 18850 (rt=3229.48) to 18852	Fusion_190812_23.raw
P02760	Protein AMBP	1274.11	3819.3	3	3819.29	0.0103	2.69684	38.75	0.05	R	AVLPQEEEGSGGGQLVTEVTK	K	L8S4	2507: Sum of 3 scans. Range 10913 (rt=2292.07) to 10915	Fusion_190812_20.raw
P02760	Protein AMBP	1376.8	4127.37	3	4127.36	0.0114	2.76205	47.03	0.0057	A	VLPQEEEGSGGGQLVTEVTK	K	L10S4	3779: Sum of 3 scans. Range 15675 (rt=3100.49) to 15677	Fusion_190812_20.raw
P02760	Protein AMBP	1255.92	2509.82	2	2509.81	0.007	2.74921	31.82	0.092	R	AVLPQEEEGSGGGQ	L	L62S	1507: Sum of 12 scans. Range 9045 (rt=1880.28) to 9367	Fusion_190812_23.raw
P02760	Protein AMBP	1485.45	2968.89	2	2968.88	0.0083	2.79567	16.61	6	R	AVLPQEEEGSGGGQ	L	L8S3	1439: Sum of 3 scans. Range 7216 (rt=1749.51) to 7218	Fusion_190812_20.raw
P02760	Protein AMBP	1223.78	3668.31	3	3668.3	0.0103	2.8351	83.02	1.4e-06	A	VLPQEEEGSGGGQLVTEVTK	K	L8S3	3772: Sum of 3 scans. Range 15653 (rt=3097.43) to 15655	Fusion_190812_20.raw
P02760	Protein AMBP	1641.14	3280.27	2	3280.26	0.0094	2.83514	77.53	9.1e-06	R	AVLPQEEEGSGGGQLVTEVTK	K	L62S	3421: Sum of 9 scans. Range 17422 (rt=3030.51) to 17604	Fusion_190812_23.raw
P02760	Protein AMBP	1220.8	3659.39	3	3659.38	0.0107	2.95132	69.76	2.5e-05	R	AVLPQEEEGSGGGQLVTEVTK	K	L8S2	3858: Sum of 3 scans. Range 15988 (rt=3145.33) to 15990	Fusion_190812_20.raw
P02760	Protein AMBP	1220.8	3659.39	3	3659.38	0.0107	2.95132	77.38	4.3e-06	R	AVLPQEEEGSGGGQLVTEVTK	K	L8S2	3809: Sum of 3 scans. Range 15772 (rt=3114.55) to 15774	Fusion_190812_20.raw
P02760	Protein AMBP	1641.14	3280.27	2	3280.26	0.0096	2.89611	80.05	5.1e-06	R	AVLPQEEEGSGGGQLVTEVTK	K	L62S	3353: Sum of 6 scans. Range 17077 (rt=2982.64) to 17206	Fusion_190812_23.raw
P02760	Protein AMBP	1215.94	2429.86	2	2429.85	0.0074	3.04545	4.9	89	R	AVLPQEEEGSGGGQ	L	L6S	1531: Sum of 3 scans. Range 9225 (rt=1905.57) to 9227	Fusion_190812_23.raw
P02760	Protein AMBP	1421.42	2840.83	2	2840.82	0.0087	3.0625	0.52	230	R	AVLPQEEEGSGGG	Q	L8S3	1464: Sum of 3 scans. Range 7308 (rt=1763.04) to 7310	Fusion_190812_20.raw
P02760	Protein AMBP	1616.53	3231.04	2	3231.03	0.0104	3.21879	35.79	0.078	Q	EEEGSGGGQLVTEVTK	K	L8S3	2575: Sum of 3 scans. Range 11155 (rt=2327.17) to 11157	Fusion_190812_20.raw
P02760	Protein AMBP	1123.4	2244.78	2	2244.77	0.0073	3.20745	7.53	33	R	AVLPQEEEGSGG	G	L6S	1412: Sum of 6 scans. Range 8529 (rt=1806.04) to 8627	Fusion_190812_23.raw
P02760	Protein AMBP	1037.73	3110.17	3	3110.16	0.0102	3.31173	90.1	4.1e-07	V	LPQEEEGSGGGQLVTEVTK	K	L62S	2708: Sum of 9 scans. Range 14410 (rt=2591.37) to 14638	Fusion_190812_23.raw
P02760	Protein AMBP	1067.78	3200.32	3	3200.31	0.0106	3.31218	95.69	1.3e-07	R	AVLPQEEEGSGGGQLVTEVTK	K	L6S	2990: Sum of 6 scans. Range 15683 (rt=2813.98) to 15823	Fusion_190812_23.raw
P02760	Protein AMBP	1641.14	3280.28	2	3280.26	0.0112	3.38387	68.11	8.1e-05	R	AVLPQEEEGSGGGQLVTEVTK	K	L62S	3881: Sum of 3 scans. Range 19878 (rt=3382.55) to 19881	Fusion_190812_23.raw
P02760	Protein AMBP	1641.15	3280.28	2	3280.26	0.0118	3.56679	56.29	0.0012	R	AVLPQEEEGSGGGQLVTEVTK	K	L62S	3187: Sum of 3 scans. Range 16387 (rt=2893.62) to 16389	Fusion_190812_23.raw
P02760	Protein AMBP	1274.11	3819.3	3	3819.29	0.0142	3.71797	78.68	4.2e-06	R	AVLPQEEEGSGGGQLVTEVTK	K	L8S4	4000: Sum of 9 scans. Range 16476 (rt=3209.29) to 16607	Fusion_190812_20.raw
P02760	Protein AMBP	1556.09	3110.17	2	3110.16	0.0123	3.95478	22.92	2.3	V	LPQEEEGSGGGQLVTEVTK	K	L62S	2871: Sum of 3 scans. Range 15212 (rt=2736.86) to 15214	Fusion_190812_23.raw
P02760	Protein AMBP	1427.13	4278.37	3	4278.36	0.017	3.99686	56.91	0.00059	R	AVLPQEEEGSGGGQLVTEVTK	K	L10S5	4008: Sum of 6 scans. Range 16501 (rt=3212.9) to 16631	Fusion_190812_20.raw
P02760	Protein AMBP	1322.47	2642.93	2	2642.92	0.0111	4.1999	58.11	0.00042	E	EEGSGGGQLVTEVTK	K	L62S	2054: Sum of 6 scans. Range 11888 (rt=2286.61) to 12002	Fusion_190812_23.raw
P02760	Protein AMBP	1564.22	4689.65	3	4689.63	0.0197	4.20076	48.92	0.0036	R	VRRAVLPQEEEGSGGGQLVTEVTK	K	L10S5	2995: Sum of 3 scans. Range 12600 (rt=2528.34) to 12602	Fusion_190812_20.raw
P02760	Protein AMBP	1220.8	3659.39	3	3659.38	0.0161	4.42698	80.92	2e-06	R	AVLPQEEEGSGGGQLVTEVTK	K	L8S2	3928: Sum of 3 scans. Range 16217 (rt=3173.97) to 16219	Fusion_190812_20.raw
P02760	Protein AMBP	1556.09	3110.17	2	3110.16	0.0137	4.40492	80.32	4e-06	V	LPQEEEGSGGGQLVTEVTK	K	L62S	2969: Sum of 3 scans. Range 15599 (rt=2802.42) to 15601	Fusion_190812_23.raw
P02760	Protein AMBP	1870.68	3739.35	2	3739.33	0.0165	4.41255	29.96	0.25	R	AVLPQEEEGSGGGQLVTEVTK	K	L8S3	3951: Sum of 3 scans. Range 16296 (rt=3184.06) to 16298	Fusion_190812_20.raw
P02760	Protein AMBP	1037.73	3110.17	3	3110.16	0.0138	4.46923	99.54	4.8e-08	V	LPQEEEGSGGGQLVTEVTK	K	L62S	2959: Sum of 3 scans. Range 15568 (rt=2799.41) to 15570	Fusion_190812_23.raw
P02760	Protein AMBP	1373.83	4118.46	3	4118.44	0.0184	4.46771	71.56	1.2e-05	R	AVLPQEEEGSGGGQLVTEVTK	K	L10S3	3881: Sum of 3 scans. Range 16060 (rt=3154.48) to 16062	Fusion_190812_20.raw
P02760	Protein AMBP	1526.57	3051.14	2	3051.12	0.0138	4.52293	23.09	2	R	AVLPQEEEGSGGGQLVTEV	T	L62S	3218: Sum of 3 scans. Range 16513 (rt=2909.92) to 16515	Fusion_190812_23.raw
P02760	Protein AMBP	1400.48	4198.42	3	4198.4	0.0197	4.69226	87.97	4.3e-07	R	AVLPQEEEGSGGGQLVTEVTK	K	L10S4	3915: Sum of 3 scans. Range 16178 (rt=3169.09) to 16180	Fusion_190812_20.raw
P02760	Protein AMBP	1553.5	4657.49	3	4657.47	0.0225	4.83095	0.18	360	R	AVLPQEEEGSGGGQLVTEVTK	K	L10S5	3899: Sum of 3 scans. Range 16123 (rt=3162.94) to 16125	Fusion_190812_20.raw
P49788	Retinoic acid receptor responder protein 1	943.703	2828.09	3	2828.09	-0.0027	-0.954708	26.5	0.93	P	AGSGDPDDPGQPQDAGVPR	R	L6	1219: Scan 7500	Fusion_190812_23.raw
P49788	Retinoic acid receptor responder protein 1	970.356	2908.04	3	2908.05	-0.0012	-0.378261	32.8	0.17	P	AGSGDPDDPGQPQDAGVPR	R	L6S	1218: Sum of 3 scans. Range 7497 (rt=1655.8) to 7499	Fusion_190812_23.raw
P05060	Secretogranin-1	944.339	2829.99	3	2829.99	0.0008	0.282686	29.42	0.13	R	DPADASEAHESSSR	G	L8	340: Sum of 6 scans. Range 3077 (rt=997.824) to 3101	Fusion_190812_23.raw
P05060	Secretogranin-1	817.969	2450.88	3	2450.88	0.0013	0.530421	46.64	0.0065	R	DPADASEAHESSSR	G	L6	464: Sum of 3 scans. Range 3562 (rt=1074.32) to 3564	Fusion_190812_23.raw
P05060	Secretogranin-1	817.969	2450.88	3	2450.88	0.0013	0.530421	54.06	0.0012	R	DPADASEAHESSSR	G	L6	377: Sum of 3 scans. Range 3237 (rt=1025.25) to 3239	Fusion_190812_23.raw
P05060	Secretogranin-1	817.969	2450.88	3	2450.88	0.0014	0.571223	51.05	0.0023	R	DPADASEAHESSSR	G	L6	422: Sum of 3 scans. Range 3399 (rt=1049.51) to 3401	Fusion_190812_23.raw
P05060	Secretogranin-1	817.969	2450.88	3	2450.88	0.0017	0.734429	53.33	0.0014	R	DPADASEAHESSSR	G	L6	443: Sum of 3 scans. Range 3484 (rt=1062.58) to 3486	Fusion_190812_23.raw
P05060	Secretogranin-1	817.969	2450.88	3	2450.88	0.0021	0.856834	17.7	4.6	R	DPADASEAHESSSR	G	L6	493: Sum of 3 scans. Range 3672 (rt=1090.75) to 3674	Fusion_190812_23.raw
P05060	Secretogranin-1	817.969	2450.88	3	2450.88	0.0021	0.897636	53.25	0.0013	R	DPADASEAHESSSR	G	L6	401: Sum of 3 scans. Range 3322 (rt=1037.99) to 3324	Fusion_190812_23.raw
P05060	Secretogranin-1	836.976	2507.91	3	2507.9	0.0022	0.877226	13.44	13	R	DPADASEAHESSSRG	E	L6	359: Sum of 3 scans. Range 3168 (rt=1014.25) to 3170	Fusion_190812_23.raw
P05060	Secretogranin-1	944.34	2830	3	2829.99	0.0025	0.883394	14.93	3.8	R	DPADASEAHESSSR	G	L8	360: Sum of 3 scans. Range 3171 (rt=1014.68) to 3173	Fusion_190812_23.raw
P05060	Secretogranin-1	817.969	2450.89	3	2450.88	0.0022	0.938437	42.23	0.016	R	DPADASEAHESSSR	G	L6	354: Sum of 3 scans. Range 3151 (rt=1011.65) to 3153	Fusion_190812_23.raw
Q4V9L6	Transmembrane protein 119	1263.45	2524.88	2	2524.88	0.0031	1.22778	10.3	0.11	K	ATFLEDVAGSGEAEG	S	L6S	Scan 16417	Fusion_190812_23

## Sheet: Suppl. Table 1b
Suppl. Table 1b. All unique CS glycopeptide hits identified from all proteoglycans in the MS data, with either Mascot assisted analyses or manual interpretation.
UniProt accession ID	Core Proteoglycan	Experimental m/z	Experimental neutral mass (Mr)	Charge (z)	Calculated Neutral mass (Mr)	Delta mass (Exp Mr - Cal Mr)	Accuracy (ppm)	Mascot score	Expect score	Residue before	Sequence	Residue after	Glycan composition (length (Ln) and level of sulfation (Sn))	MS1 Scan Nr	MS2 Scan Nr	MS1 mass determination	MS File
P13727	Bone marrow proteoglycan	968.692	2903.05	3	2903.05	0.0039	1.34341	13.11	18	R	ELEEEEEWGSGSEDASK	K	L6		11346	Distiller	Fusion_190812_23
P13727	Bone marrow proteoglycan	995.347	2983.02	3	2983.01	0.0114	3.82165	74.81	8.7e-06	R	ELEEEEEWGSGSEDASK	K	L6S		11240	Distiller	Fusion_190812_23
P13727	Bone marrow proteoglycan	1532.5	3062.98	2	3062.96	0.0134	4.37485	60.26	0.00016	R	ELEEEEEWGSGSEDASK	K	L6S2		11395	Distiller	Fusion_190812_23
Q96GW7	Brevican core protein	934.662	2800.97	3	2800.96	0.004	1.42808	65.65	6e-05	M	EDGGGGSSTPEDPAEAPR	T	L6S		6492	Distiller	Fusion_190812_23
Q96GW7	Brevican core protein	1120.42	3358.25	3	3358.25	0.0022	0.655103	68.85	6.3e-05	Y	SIPIMEDGGGGSSTPEDPAEAPR	T	Oxidation (M); L6S		11755	Distiller	Fusion_190812_23
P16070	CD44 antigen	1188.13	3561.36	3	3561.35	0.0044	1.23548	33.57	0.24	R	TNPEDIYPSNPTDDDVSSGSSSER	S	L6		11684	Distiller	Fusion_190812_23
P16070	CD44 antigen	1214.78	3641.32	3	3641.31	0.012	3.29552	67.36	8.4e-05	R	TNPEDIYPSNPTDDDVSSGSSSER	S	L6S		12080	Distiller	Fusion_190812_23
P16070	CD44 antigen	1241.43	3721.28	3	3721.27	0.0121	3.25158	21.87	2.9	R	TNPEDIYPSNPTDDDVSSGSSSER	S	L6S2		12545	Distiller	Fusion_190812_23
P16070	CD44 antigen	1314.5	3940.47	3	3940.47	0.0066	1.67493	24.51	0.32	R	TNPEDIYPSNPTDDDVSSGSSSER	S	L8		11528	Distiller	Fusion_190812_23
P16070	CD44 antigen	1394.46	4180.35	3	4180.34	0.0179	4.28195	18.01	1.7	R	TNPEDIYPSNPTDDDVSSGSSSER	S	L8S3		12269	Distiller	Fusion_190812_23
P16070	CD44 antigen, (Exp m/z, 2nd isotopic peak)	1621.51	4861.51	3	4861.5	0.01556	3.20066	Not determined	Not determined	R	TNPEDIYPSNPTDDDVSSGSSSER	S	L11S4	10805	10806	Manually	Fusion_190812_20
P16070	CD44 antigen	1774.21	5319.6	3	5319.56	0.03616	6.79755	Not determined	Not determined	R	TNPEDIYPSNPTDDDVSSGSSSER	S	L13S5	10384	10391	Manually	Fusion_190812_20
P06307	Cholecystokinin	899.734	2696.18	3	2696.18	-0.0007	-0.259626	20.62	2.1	A	LTQPVPPADPAGSGLQR	A	L6		12049	Distiller	Fusion_190812_23
P06307	Cholecystokinin	954.729	2861.16	3	2861.16	0.0033	1.15338	15.19	4.1	T	QPVPPADPAGSGLQR	A	L8		12436	Distiller	Fusion_190812_23
O95196	Chondroitin sulfate proteoglycan 5	1202.96	2403.91	2	2403.9	0.0073	3.03673	7.72	0.19	R	EAGSAVEAEELVK	G	L6S		12329	Distiller	Fusion_190812_23
P10645	Chromogranin-A	671.59	2011.75	3	2011.75	0.0005	0.24854	15.73	4	K	KEEEGSANR	R	L6		2460	Distiller	Fusion_190812_23
P39059	Collagen alpha-1(XV) chain	1142.12	3423.32	3	3423.32	0.0043	1.25609	128.89	6.8e-11	H	SVDGDPITDSGSGAGAFLDIAEEK	N	L6S		17508	Distiller	Fusion_190812_23
P39059	Collagen alpha-1(XV) chain	1168.77	3503.29	3	3503.28	0.0151	4.31025	73.16	2.2e-05	H	SVDGDPITDSGSGAGAFLDIAEEK	N	L6S2		19167	Distiller	Fusion_190812_23
P25940	Collagen alpha-3(V) chain	1354.97	2707.92	2	2707.91	0.0083	3.0651	53.48	0.00084	R	EDEEGDDSTMGPDFR	A	Oxidation (M); L6		8429	Distiller	Fusion_190812_23
P25940	Collagen alpha-3(V) chain	1394.94	2787.87	2	2787.86	0.0074	2.65436	31.63	0.046	R	EDEEGDDSTMGPDFR	A	Oxidation (M); L6S		8421	Distiller	Fusion_190812_23
Q6UXH8	Collagen and calcium-binding EGF domain-containing protein 1	687.923	2060.75	3	2060.74	0.0017	0.824945	17.05	4.6	M	DLGSGDDHPR	R	L6		5320	Distiller	Fusion_190812_23
Q6UXH8	Collagen and calcium-binding EGF domain-containing protein 1	1071.36	2140.7	2	2140.7	0.0011	0.51385	31.83	0.15	M	DLGSGDDHPR	R	L6S		3846	Distiller	Fusion_190812_23
Q6UXH8	Collagen and calcium-binding EGF domain-containing protein 1	1111.34	2220.66	2	2220.66	0.0017	0.765539	18.73	0.9	M	DLGSGDDHPR	R	L6S2		1902	Distiller	Fusion_190812_23
P07585	Decorin	1150.02	3447.02	3	3447.02	0.0021	0.609222	21.97	1.7	E	DEASGIGPEVPDDR	D	L10S3		8593	Distiller	Fusion_190812_20
P07585	Decorin	1303.04	3906.1	3	3906.09	0.00532488	1.36323	Not determined	Not determined	E	DEASGIGPEVPDDR	D	L12S4		8136	Manually	Fusion_190812_20
P07585	Decorin, (Exp m/z, 2nd isotopic peak)	1456.06	4366.2	3	4366.16	0.03828	8.76743	Not determined	Not determined	E	DEASGIGPEVPDDR	D	L14S5	7812	7828	Manually	Fusion_190812_20
P07585	Decorin, (Exp m/z, 4th isotopic peak)	1609.75	4827.27	3	4827.24	0.03398	7.03923	Not determined	Not determined	E	DEASGIGPEVPDDR	D	L16S6	7692	7705	Manually	Fusion_190812_20
P07585	Decorin	817.317	2448.93	3	2448.93	0.0017	0.694181	47.92	0.005	E	DEASGIGPEVPDDR	D	L6		10959	Distiller	Fusion_190812_23
P07585	Decorin	843.969	2528.89	3	2528.89	0	0	68.3	4e-05	E	DEASGIGPEVPDDR	D	L6S		11089	Distiller	Fusion_190812_23
P07585	Decorin	1305.43	2608.84	2	2608.84	0.0005	0.191656	39.3	0.013	E	DEASGIGPEVPDDR	D	L6S2		11269	Distiller	Fusion_190812_23
P07585	Decorin	996.993	2987.96	3	2987.95	0.0046	1.53952	15.91	2	E	DEASGIGPEVPDDR	D	L8S2		9211	Distiller	Fusion_190812_20
P07585	Decorin	1023.65	3067.92	3	3067.91	0.0053	1.72756	23.37	1.2	E	DEASGIGPEVPDDR	D	L8S3		9588	Distiller	Fusion_190812_20
P81605	Dermcidin	1103.43	3307.27	3	3307.27	-0.0002	-0.0604728	64.21	0.00019	A	YDPEAASAPGSGNPCHEASAAQK	E	L6		8281	Distiller	Fusion_190812_23
P81605	Dermcidin	1075.73	3224.17	3	3224.17	0.0045	1.39571	49.43	0.0045	Y	DPEAASAPGSGNPCHEASAAQK	E	L6S		6257	Distiller	Fusion_190812_23
P81605	Dermcidin	1037.39	3109.14	3	3109.14	0.0046	1.47951	38.93	0.052	D	PEAASAPGSGNPCHEASAAQK	E	L6S		6025	Distiller	Fusion_190812_23
P81605	Dermcidin	914.664	2740.97	3	2740.97	0.0013	0.474285	48.99	0.0038	A	SAPGSGNPCHEASAAQK	E	L6S		3862	Distiller	Fusion_190812_23
P81605	Dermcidin	1130.09	3387.24	3	3387.23	0.0056	1.65327	75.65	1.2e-05	A	YDPEAASAPGSGNPCHEASAAQK	E	L6S		7428	Distiller	Fusion_190812_23
P81605	Dermcidin	1256.46	3766.35	3	3766.34	0.0068	1.80547	18.74	0.89	A	YDPEAASAPGSGNPCHEASAAQK	E	L8S		7172	Distiller	Fusion_190812_23
P81605	Dermcidin	1283.11	3846.31	3	3846.3	0.0072	1.87193	41.76	0.0073	A	YDPEAASAPGSGNPCHEASAAQK	E	L8S2		6603	Distiller	Fusion_190812_20
P81605	Dermcidin	1436.14	4305.39	3	4305.37	0.02016	4.68253	Not determined	Not determined	A	YDPEAASAPGSGNPCHEASAAQK	E	L10S3		6486	Manually	Fusion_190812_20
P81605	Dermcidin (Exp m/z, 2nd isotopic peak)	1287.15	5144.57	4	5144.55	0.021795	4.23652	Not determined	Not determined	A	YDPEAASAPGSGNPCHEASAAQK	E	L14S4	6181-6205	6202	Manually	Fusion_190812_20
P81605	Dermcidin (Exp m/z, 2nd isotopic peak)	1536.68	6142.69	4	6142.64	0.04318	7.02955	Not determined	Not determined	A	YDPEAASAPGSGNPCHEASAAQK	E	L18S7	6146	6147	Manually	Fusion_190812_20
P04233	HLA class II histocompatibility antigen gamma chain	1017.37	2032.73	2	2032.73	0.0019	0.934704	9.55	25	E	DPSSGLGVTK	Q	L6S		6866	Distiller	Fusion_190812_23
P04233	HLA class II histocompatibility antigen gamma chain	1081.9	2161.78	2	2161.77	0.0053	2.45169	7.71	38	L	EDPSSGLGVTK	Q	L6S		7329	Distiller	Fusion_190812_23
P04233	HLA class II histocompatibility antigen gamma chain	1138.44	2274.86	2	2274.86	0.0013	0.571465	25.68	0.79	E	LEDPSSGLGVTK	Q	L6S		11337	Distiller	Fusion_190812_23
P04233	HLA class II histocompatibility antigen gamma chain	959.861	1917.71	2	1917.7	0.0048	2.50299	1.26	170	D	PSSGLGVTK	Q	L6S		5840	Distiller	Fusion_190812_23
P04233	HLA class II histocompatibility antigen gamma chain	1057.36	2112.7	2	2112.69	0.0085	4.02331	4.84	81	E	DPSSGLGVTK	Q	L6S2		7255	Distiller	Fusion_190812_23
P04233	HLA class II histocompatibility antigen gamma chain	1407.52	2813.02	2	2813.01	0.01	3.5549	31.94	0.22	S	ESLELEDPSSGLGVTK	Q	L6S2		15888	Distiller	Fusion_190812_23
Q16363	Laminin subunit alpha-4	1002.4	3004.17	3	3004.17	-0.0033	-1.09847	35.4	0.13	A	ASGDDNAFPFDIEGSSAVGR	Q	L6		16264	Distiller	Fusion_190812_23
Q16363	Laminin subunit alpha-4	930.701	2789.08	3	2789.08	-0.0018	-0.645374	49.1	0.0049	G	DDNAFPFDIEGSSAVGR	Q	L6		16591	Distiller	Fusion_190812_23
Q16363	Laminin subunit alpha-4	992.388	1982.76	2	1982.76	0.0022	1.10957	13.09	8.3	F	DIEGSSAVGR	Q	L6		5201	Distiller	Fusion_190812_23
Q16363	Laminin subunit alpha-4	949.708	2846.1	3	2846.1	-0.0025	-0.878394	53.01	0.0021	S	GDDNAFPFDIEGSSAVGR	Q	L6		16667	Distiller	Fusion_190812_23
Q16363	Laminin subunit alpha-4	842.656	2524.95	3	2524.94	0.0041	1.6238	30.3	0.32	N	AFPFDIEGSSAVGR	Q	L6S		17290	Distiller	Fusion_190812_23
Q16363	Laminin subunit alpha-4	1029.05	3084.13	3	3084.13	-0.0014	-0.453937	63.76	0.00016	A	ASGDDNAFPFDIEGSSAVGR	Q	L6S		16867	Distiller	Fusion_190812_23
Q16363	Laminin subunit alpha-4	957.355	2869.04	3	2869.04	0.0028	0.975937	51.32	0.0025	G	DDNAFPFDIEGSSAVGR	Q	L6S		17478	Distiller	Fusion_190812_23
Q16363	Laminin subunit alpha-4	1032.37	2062.72	2	2062.72	0.0031	1.50287	15.85	4.8	F	DIEGSSAVGR	Q	L6S		4879	Distiller	Fusion_190812_23
Q16363	Laminin subunit alpha-4	1464.04	2926.06	2	2926.06	0.0009	0.307581	54.92	0.0011	S	GDDNAFPFDIEGSSAVGR	Q	L6S		17629	Distiller	Fusion_190812_23
Q16363	Laminin subunit alpha-4	1303.46	2604.9	2	2604.9	-0.0018	-0.691006	3.21	120	N	AFPFDIEGSSAVGR	Q	L6S2		18668	Distiller	Fusion_190812_23
Q16363	Laminin subunit alpha-4	1055.7	3164.09	3	3164.09	0.0059	1.86468	62.79	0.00014	A	ASGDDNAFPFDIEGSSAVGR	Q	L6S2		18560	Distiller	Fusion_190812_23
Q16363	Laminin subunit alpha-4	1475.51	2949.01	2	2949	0.011	3.73008	65.44	6.8e-05	G	DDNAFPFDIEGSSAVGR	Q	L6S2		19751	Distiller	Fusion_190812_23
Q16363	Laminin subunit alpha-4	1504.02	3006.03	2	3006.02	0.0105	3.49299	56.91	0.00048	S	GDDNAFPFDIEGSSAVGR	Q	L6S2		20020	Distiller	Fusion_190812_23
Q16363	Laminin subunit alpha-4	1386.8	4157.38	3	4157.37	0.0112	2.69401	12.55	30	A	ASGDDNAFPFDIEGSSAVGR	Q	L6S2 and L6		16852	Distiller	Fusion_190812_23
Q16363	Laminin subunit alpha-4	1057.07	3168.19	3	3168.19	-0.0028	-0.883784	34.88	0.052	G	DDNAFPFDIEGSSAVGR	Q	L8		16627	Distiller	Fusion_190812_23
Q16363	Laminin subunit alpha-4	1076.08	3225.22	3	3225.22	0.0037	1.14721	35.06	0.051	S	GDDNAFPFDIEGSSAVGR	Q	L8		16690	Distiller	Fusion_190812_23
Q16363	Laminin subunit alpha-4	1083.72	3248.15	3	3248.15	0.0009	0.277081	25.61	0.19	G	DDNAFPFDIEGSSAVGR	Q	L8S		17025	Distiller	Fusion_190812_23
Q16363	Laminin subunit alpha-4	1102.73	3305.17	3	3305.17	0.0007	0.211789	18.79	0.86	S	GDDNAFPFDIEGSSAVGR	Q	L8S		17312	Distiller	Fusion_190812_23
P06734	Low affinity immunoglobulin epsilon Fc receptor	1097.38	3289.11	3	3289.1	0.0086	2.61469	48.68	0.0034	R	LATCTPPASEGSAESMGPDSR	P	Oxidation (M); L6S2		7511	Distiller	Fusion_190812_23
P06734	Low affinity immunoglobulin epsilon Fc receptor	1309.81	3926.4	3	3926.39	0.0151	3.84578	18.49	7.6	R	LATCTPPASEGSAESMGPDSRPDPDGR	L	Oxidation (M); L6S2		8397	Distiller	Fusion_190812_23
P06734	Low affinity immunoglobulin epsilon Fc receptor	1161.4	3481.19	3	3481.19	0.0035	1.0054	3.77	130	C	TPPASEGSAESMGPDSRPDPDGR	L	Oxidation (M); L6S2		6502	Distiller	Fusion_190812_23
P06734	Low affinity immunoglobulin epsilon Fc receptor	1070.72	3209.15	3	3209.15	-0.0004	-0.124644	20	3.5	R	LATCTPPASEGSAESMGPDSR	P	Oxidation (M); L6S		7249	Distiller	Fusion_190812_23
P06734	Low affinity immunoglobulin epsilon Fc receptor	1283.15	3846.44	3	3846.43	0.0079	2.05385	1.97	380	R	LATCTPPASEGSAESMGPDSRPDPDGR	L	Oxidation (M); L6S		8446	Distiller	Fusion_190812_23
Q9NQ76	Matrix extracellular phosphoglycoprotein	954.82	1907.63	2	1907.62	0.0009	0.471791	3.35	0.48	F	SGDGQPFK	D	L6S		5071	Distiller	Fusion_190812_23
O00264	Membrane-associated progesterone receptor component 1	1018.04	3051.09	3	3051.09	0.0002	0.0655503	72.48	2e-05	G	DQPAASGDSDDDEPPPLPR	L	L6S		11587	Distiller	Fusion_190812_23
O00264	Membrane-associated progesterone receptor component 1	1037.05	3108.11	3	3108.11	0	0	79.43	4e-06	R	GDQPAASGDSDDDEPPPLPR	L	L6S		11774	Distiller	Fusion_190812_23
O00264	Membrane-associated progesterone receptor component 1	1044.69	3131.06	3	3131.05	0.0096	3.06606	72.86	1.1e-05	G	DQPAASGDSDDDEPPPLPR	L	L6S2		11984	Distiller	Fusion_190812_23
O15173	Membrane-associated progesterone receptor component 2	1091.38	2180.74	2	2180.74	0.0025	1.1464	12.71	0.064	K	LGTLGSGSESSN	D	L6S		6922	Distiller	Fusion_190812_23
Q8N729	Neuropeptide W	1015.4	3043.18	3	3043.18	0.0048	1.5773	47.04	0.0094	R	APEPALEPESLDFSGAGQR	L	L6S		15846	Distiller	Fusion_190812_23
Q8N729	Neuropeptide W	1055.87	2109.73	2	2109.73	0.0005	0.236997	2.1	130	E	SLDFSGAGQR	L	L6S		11214	Distiller	Fusion_190812_23
Q8N729	Neuropeptide W	1042.05	3123.13	3	3123.13	0.0019	0.608364	43.09	0.018	R	APEPALEPESLDFSGAGQR	L	L6S2		16236	Distiller	Fusion_190812_23
Q8N729	Neuropeptide W	1168.42	3502.25	3	3502.24	0.0049	1.3991	47.26	0.003	R	APEPALEPESLDFSGAGQR	L	L8S2		16839	Distiller	Fusion_190812_20
Q8N729	Neuropeptide W	1195.08	3582.21	3	3582.2	0.0119	3.32198	34.41	0.12	R	APEPALEPESLDFSGAGQR	L	L8S3		17441	Distiller	Fusion_190812_20
Q8N729	Neuropeptide W	1195.08	3582.21	3	3582.2	0.0119	3.32198	34.41	0.12	R	APEPALEPESLDFSGAGQR	L	L8S2P		16989	Distiller	Fusion_190812_20
Q8N729	Neuropeptide, (Exp m/z, 2nd isotopic peak)	1321.79	3962.34	3	3962.32	0.02016	5.08793	Not determined	Not determined	R	APEPALEPESLDFSGAGQR	L	L10S2P		16751	Manually	Fusion_190812_20
Q8N729	Neuropeptide W	1348.1	4041.29	3	4041.28	0.01114	2.75655			R	APEPALEPESLDFSGAGQR	L	L10S3P	17172-17182	17188	Manually	Fusion_190812_20
P10451	Osteopontin	794.311	2379.91	3	2379.91	0.0037	1.55468	49.07	0.0035	R	ISHELDSASSEVN	-	L6		7966	Distiller	Fusion_190812_23
P10451	Osteopontin	1084.39	3250.16	3	3250.15	0.0077	2.36912	50.19	0.0034	K	DSYETSQLDDQSAETHSHK	Q	L6S		9331	Distiller	Fusion_190812_23
P10451	Osteopontin	1124.38	2246.75	2	2246.75	-0.0004	-0.178035	16.6	4	R	ISHELDSASSE	V	L6S		6403	Distiller	Fusion_190812_23
P10451	Osteopontin	820.963	2459.87	3	2459.86	0.0026	1.05697	45.79	0.0064	R	ISHELDSASSEVN	-	L6S		7745	Distiller	Fusion_190812_23
P10451	Osteopontin	1270.92	2539.83	2	2539.82	0.0126	4.96098	40.37	0.015	R	ISHELDSASSEVN	-	L6S2		7954	Distiller	Fusion_190812_23
P10451	Osteopontin	973.985	2918.93	3	2918.93	-0.0006	-0.205555	5.76	20	R	ISHELDSASSEVN	-	L8S2		6936	Distiller	Fusion_190812_20
P10451	Osteopontin	1280.04	3837.09	3	3837.07	0.02476	6.45284	Not determined	Not determined	R	ISHELDSASSEVN	-	L12S4		6804	Manuelly	Fusion_190812_20
Q8IUK5	Plexin domain-containing protein 1	1103.35	3307.03	3	3307.03	-0.0012	-0.362863	16.38	1.7	P	GAGHDEGPGSGWAAK	G	L10S2		6883	Distiller	Fusion_190812_20
Q8IUK5	Plexin domain-containing protein 1	1130.01	3386.99	3	3386.99	0.004	1.18099	18.3	3.6	P	GAGHDEGPGSGWAAK	G	L10S3		6850	Distiller	Fusion_190812_20
Q8IUK5	Plexin domain-containing protein 1	1256.38	3766.11	3	3766.1	0.00276	0.732853	Not determined	Not determined	P	GAGHDEGPGSGWAAK	G	L12S3		6401	Manually	Fusion_190812_20
Q8IUK5	Plexin domain-containing protein 1	1409.4	4225.18	3	4225.17	0.01126	2.66498	Not determined	Not determined	P	GAGHDEGPGSGWAAK	G	L14S4	6176-6210	6423	Manuelly	Fusion_190812_20
Q8IUK5	Plexin domain-containing protein 1	778.3	2331.88	3	2331.88	0.0013	0.557491	33.94	0.096	G	AGHDEGPGSGWAAK	G	L6		9842	Distiller	Fusion_190812_23
Q8IUK5	Plexin domain-containing protein 1	797.307	2388.9	3	2388.9	0.0018	0.753486	67.48	5.2e-05	P	GAGHDEGPGSGWAAK	G	L6		9771	Distiller	Fusion_190812_23
Q8IUK5	Plexin domain-containing protein 1	754.621	2260.84	3	2260.84	0.0014	0.619239	37.35	0.042	A	GHDEGPGSGWAAK	G	L6		9965	Distiller	Fusion_190812_23
Q8IUK5	Plexin domain-containing protein 1	971.4	2911.18	3	2911.18	0.0004	0.137401	17.95	6.5	A	LSPQPGAGHDEGPGSGWAAK	G	L6		11334	Distiller	Fusion_190812_23
Q8IUK5	Plexin domain-containing protein 1	829.658	2485.95	3	2485.95	0.002	0.804521	23.46	1.4	Q	PGAGHDEGPGSGWAAK	G	L6		10341	Distiller	Fusion_190812_23
Q8IUK5	Plexin domain-containing protein 1	933.706	2798.1	3	2798.09	0.0026	0.929204	10.56	33	L	SPQPGAGHDEGPGSGWAAK	G	L6		10608	Distiller	Fusion_190812_23
Q8IUK5	Plexin domain-containing protein 1	804.952	2411.84	3	2411.83	0.0022	0.912169	24.59	0.94	G	AGHDEGPGSGWAAK	G	L6S		8953	Distiller	Fusion_190812_23
Q8IUK5	Plexin domain-containing protein 1	1235.44	2468.86	2	2468.85	0.0052	2.10624	54.96	0.00089	P	GAGHDEGPGSGWAAK	G	L6S		8684	Distiller	Fusion_190812_23
Q8IUK5	Plexin domain-containing protein 1	781.273	2340.8	3	2340.8	0.0015	0.640808	30.63	0.22	A	GHDEGPGSGWAAK	G	L6S		8828	Distiller	Fusion_190812_23
Q8IUK5	Plexin domain-containing protein 1	998.053	2991.14	3	2991.13	0.0037	1.23699	35.19	0.13	A	LSPQPGAGHDEGPGSGWAAK	G	L6S		11184	Distiller	Fusion_190812_23
Q8IUK5	Plexin domain-containing protein 1	960.357	2878.05	3	2878.05	-0.0002	-0.0694915	26.22	0.84	L	SPQPGAGHDEGPGSGWAAK	G	L6S		10081	Distiller	Fusion_190812_23
Q8IUK5	Plexin domain-containing protein 1	1275.42	2548.82	2	2548.81	0.0061	2.39327	39.98	0.012	P	GAGHDEGPGSGWAAK	G	L6S2		8851	Distiller	Fusion_190812_23
Q8IUK5	Plexin domain-containing protein 1	1024.71	3071.1	3	3071.09	0.0095	3.09336	40.35	0.03	A	LSPQPGAGHDEGPGSGWAAK	G	L6S2		11313	Distiller	Fusion_190812_23
Q8IUK5	Plexin domain-containing protein 1	923.678	2768.01	3	2768.01	0.0023	0.830922	27.27	0.29	P	GAGHDEGPGSGWAAK	G	L8		9060	Distiller	Fusion_190812_23
Q8IUK5	Plexin domain-containing protein 1	880.991	2639.95	3	2639.95	0.0021	0.795469	1.02	130	A	GHDEGPGSGWAAK	G	L8		9455	Distiller	Fusion_190812_23
Q8IUK5	Plexin domain-containing protein 1	950.33	2847.97	3	2847.97	0.0015	0.526692	21.58	0.46	P	GAGHDEGPGSGWAAK	G	L8S		8289	Distiller	Fusion_190812_23
Q10471	Polypeptide N-acetylgalactosaminyltransferase 2	1248.46	2494.9	2	2494.9	0.0019	0.761553	15.03	9.2	M	YSGGGSALAGGAGGGAGR	K	L6S		7114	Distiller	Fusion_190812_23
P02760	Protein AMBP	1373.83	4118.46	3	4118.44	0.0184	4.46771	71.56	1.2e-05	R	AVLPQEEEGSGGGQLVTEVTK	K	L10S3		16060	Distiller	Fusion_190812_20
P02760	Protein AMBP	1143.66	3427.95	3	3427.95	0.0027	0.787643	11.92	16	R	AVLPQEEEGSGGGQ	L	L10S4		7140	Distiller	Fusion_190812_20
P02760	Protein AMBP	1400.48	4198.42	3	4198.4	0.0197	4.69226	87.97	4.3e-07	R	AVLPQEEEGSGGGQLVTEVTK	K	L10S4		16178	Distiller	Fusion_190812_20
P02760	Protein AMBP	1343.77	4028.3	3	4028.3	0.0042	1.04262	74.91	9.3e-06	V	LPQEEEGSGGGQLVTEVTK	K	L10S4		13860	Distiller	Fusion_190812_20
P02760	Protein AMBP	1273.73	3818.16	3	3818.16	0.0033	0.864291	19.98	2.6	P	QEEEGSGGGQLVTEVTK	K	L10S4		11068	Distiller	Fusion_190812_20
P02760	Protein AMBP	1376.8	4127.37	3	4127.36	0.0114	2.76205	47.03	0.0057	A	VLPQEEEGSGGGQLVTEVTK	K	L10S4		15675	Distiller	Fusion_190812_20
P02760	Protein AMBP	1427.13	4278.37	3	4278.36	0.0171	3.99686	56.91	0.00059	R	AVLPQEEEGSGGGQLVTEVTK	K	L10S5		16501	Distiller	Fusion_190812_20
P02760	Protein AMBP	1564.22	4689.65	3	4689.63	0.0197	4.20076	48.92	0.0036	R	VRRAVLPQEEEGSGGGQLVTEVTK	K	L10S5		12600	Distiller	Fusion_190812_20
P02760	Protein AMBP	1553.5	4657.49	3	4657.47	0.0225	4.83095	0.18	360	R	AVLPQEEEGSGGGQLVTEVTK	K	L12S5		16123	Distiller	Fusion_190812_20
P02760	Protein AMBP	1706.53	5116.56	3	5116.54	0.02166	4.23333	Not determined	Not determined	R	AVLPQEEEGSGGGQLVTEVTK	K	L14S6	16022	16026	Manually	Fusion_190812_20
P02760	Protein AMBP	1859.55	5575.63	3	5575.61	0.02086	3.7413	Not determined	Not determined	R	AVLPQEEEGSGGGQLVTEVTK	K	L16S7	15957	15961	Manually	Fusion_190812_20
P02760	Protein AMBP, (Exp m/z, 3rd isotopic peak)	1385.77	8308.6	6	8308.56	0.0348	4.18845	Not determined	Not determined	R	AVLPQEEEGSGGGQLVTEVTK	K	L31S5 + H2O	17767-17875	17817	Manually	Fusion_200318_26
P02760	Protein AMBP	1083.42	2164.82	2	2164.82	0.004	1.84773	9.1	25	R	AVLPQEEEGSGG	G	L6		7934	Distiller	Fusion_190812_23
P02760	Protein AMBP	1094.89	2187.76	2	2187.75	0.0037	1.69123	0.94	160	R	AVLPQEEEGSG	G	L6S		8640	Distiller	Fusion_190812_23
P02760	Protein AMBP	1123.4	2244.78	2	2244.77	0.0072	3.20745	7.53	33	R	AVLPQEEEGSGG	G	L6S		8529	Distiller	Fusion_190812_23
P02760	Protein AMBP	1215.94	2429.86	2	2429.85	0.0026	1.07002	9.87	25	R	AVLPQEEEGSGGGQ	L	L6S		8406	Distiller	Fusion_190812_23
P02760	Protein AMBP	1067.78	3200.32	3	3200.31	0.0106	3.31218	95.69	1.3e-07	R	AVLPQEEEGSGGGQLVTEVTK	K	L6S		15683	Distiller	Fusion_190812_23
P02760	Protein AMBP	898.343	2692.01	3	2692.01	0.0018	0.668646	56.94	0.00068	Q	EEEGSGGGQLVTEVTK	K	L6S		11678	Distiller	Fusion_190812_23
P02760	Protein AMBP	1011.08	3030.21	3	3030.2	0.0036	1.18804	70.81	3.9e-05	V	LPQEEEGSGGGQLVTEVTK	K	L6S		13502	Distiller	Fusion_190812_23
P02760	Protein AMBP	1411.04	2820.07	2	2820.06	0.0013	0.460982	3.71	120	P	QEEEGSGGGQLVTEVTK	K	L6S		15294	Distiller	Fusion_190812_20
P02760	Protein AMBP	1106.35	2210.69	2	2210.69	0.0035	1.58322	0.54	110	R	AVLPQEEEGS	G	L6S2		9415	Distiller	Fusion_190812_23
P02760	Protein AMBP	1134.86	2267.71	2	2267.71	0.0041	1.80799	4.88	43	R	AVLPQEEEGSG	G	L6S2		9477	Distiller	Fusion_190812_23
P02760	Protein AMBP	1163.37	2324.73	2	2324.73	0.0028	1.20444	3.98	45	R	AVLPQEEEGSGG	G	L6S2		9312	Distiller	Fusion_190812_23
P02760	Protein AMBP	1191.88	2381.75	2	2381.75	0.0027	1.13362	7.13	20	R	AVLPQEEEGSGGG	Q	L6S2		9208	Distiller	Fusion_190812_23
P02760	Protein AMBP	1255.92	2509.82	2	2509.81	0.0069	2.74921	31.82	0.092	R	AVLPQEEEGSGGGQ	L	L6S2		9045	Distiller	Fusion_190812_23
P02760	Protein AMBP	875.307	2622.9	3	2622.89	0.0034	1.29628	39.37	0.024	R	AVLPQEEEGSGGGQL	V	L6S2		13633	Distiller	Fusion_190812_23
P02760	Protein AMBP	1018.05	3051.13	3	3051.12	0.0065	2.13036	61.44	0.00028	R	AVLPQEEEGSGGGQLVTEV	T	L6S2		16490	Distiller	Fusion_190812_23
P02760	Protein AMBP	1051.73	3152.17	3	3152.17	0.0039	1.23724	66.91	8.7e-05	R	AVLPQEEEGSGGGQLVTEVT	K	L6S2		16183	Distiller	Fusion_190812_23
P02760	Protein AMBP	1094.43	3280.27	3	3280.26	0.0023	0.701163	95	1.7e-07	R	AVLPQEEEGSGGGQLVTEVTK	K	L6S2		17150	Distiller	Fusion_190812_23
P02760	Protein AMBP	924.996	2771.97	3	2771.96	0.004	1.44302	95.22	8.6e-08	Q	EEEGSGGGQLVTEVTK	K	L6S2		12066	Distiller	Fusion_190812_23
P02760	Protein AMBP	1322.47	2642.93	2	2642.92	0.0111	4.1999	58.11	0.00042	E	EEGSGGGQLVTEVTK	K	L6S2		11888	Distiller	Fusion_190812_23
P02760	Protein AMBP	1257.95	2513.88	2	2513.88	0.0044	1.75028	58.33	0.00041	E	EGSGGGQLVTEVTK	K	L6S2		11639	Distiller	Fusion_190812_23
P02760	Protein AMBP	1193.43	2384.84	2	2384.84	0.0016	0.670906	50.37	0.0024	E	GSGGGQLVTEVTK	K	L6S2		11482	Distiller	Fusion_190812_23
P02760	Protein AMBP	1556.09	3110.16	2	3110.16	0.0033	1.06104	99.82	4.5e-08	V	LPQEEEGSGGGQLVTEVTK	K	L6S2		15490	Distiller	Fusion_190812_23
P02760	Protein AMBP	967.682	2900.03	3	2900.02	0.0035	1.20689	81.92	1.9e-06	P	QEEEGSGGGQLVTEVTK	K	L6S2		14039	Distiller	Fusion_190812_23
P02760	Protein AMBP	1164.91	2327.82	2	2327.81	0.0011	0.472546	31.35	0.2	G	SGGGQLVTEVTK	K	L6S2		11507	Distiller	Fusion_190812_23
P02760	Protein AMBP	1099.76	3296.27	3	3296.26	0.0088	2.66969	54.66	0.0017	R	AVLPQEEEGSGGGQLVTEVTK	K	L6S2; Oxidation (P)		18850	Distiller	Fusion_190812_23
P02760	Protein AMBP	1272.97	2543.93	2	2543.93	0.0062	2.43718	10.33	14	R	AVLPQEEEGSGG	G	L8		7642	Distiller	Fusion_190812_23
P02760	Protein AMBP	1142.45	3424.32	3	3424.32	-0.0076	-2.21942	14.55	6	L	PQEEEGSGGGQLVTEVTKK	E	L8S		16522	Distiller	Fusion_190812_23
P02760	Protein AMBP	1220.8	3659.39	3	3659.38	0.0162	4.42698	80.92	2e-06	R	AVLPQEEEGSGGGQLVTEVTK	K	L8S2		16217	Distiller	Fusion_190812_20
P02760	Protein AMBP	1421.42	2840.83	2	2840.82	0.0087	3.0625	0.52	230	R	AVLPQEEEGSGGG	Q	L8S3		7308	Distiller	Fusion_190812_20
P02760	Protein AMBP	1485.45	2968.89	2	2968.88	0.0083	2.79567	16.61	6	R	AVLPQEEEGSGGGQ	L	L8S3		7216	Distiller	Fusion_190812_20
P02760	Protein AMBP	1204.76	3611.25	3	3611.24	0.0088	2.43684	9.99	32	R	AVLPQEEEGSGGGQLVTEVT	K	L8S3		16698	Distiller	Fusion_190812_20
P02760	Protein AMBP	1247.45	3739.34	3	3739.33	0.0088	2.35336	101.4	2e-08	R	AVLPQEEEGSGGGQLVTEVTK	K	L8S3		16144	Distiller	Fusion_190812_20
P02760	Protein AMBP	1078.02	3231.03	3	3231.03	0.0017	0.526148	67.04	5.9e-05	Q	EEEGSGGGQLVTEVTK	K	L8S3		11143	Distiller	Fusion_190812_20
P02760	Protein AMBP	1190.75	3569.23	3	3569.23	0.0011	0.30819	79.39	3.6e-06	V	LPQEEEGSGGGQLVTEVTK	K	L8S3		14104	Distiller	Fusion_190812_20
P02760	Protein AMBP	1223.78	3668.31	3	3668.3	0.0104	2.8351	83.02	1.4e-06	A	VLPQEEEGSGGGQLVTEVTK	K	L8S3		15653	Distiller	Fusion_190812_20
P02760	Protein AMBP	1274.11	3819.3	3	3819.29	0.0142	3.71797	78.68	4.2e-06	R	AVLPQEEEGSGGGQLVTEVTK	K	L8S4		16476	Distiller	Fusion_190812_20
P49788	Retinoic acid receptor responder protein 1	943.703	2828.09	3	2828.09	-0.0027	-0.954708	26.5	0.93	P	AGSGDPDDPGQPQDAGVPR	R	L6		7500	Distiller	Fusion_190812_23
P49788	Retinoic acid receptor responder protein 1	970.356	2908.04	3	2908.05	-0.0011	-0.378261	32.8	0.17	P	AGSGDPDDPGQPQDAGVPR	R	L6S		7497	Distiller	Fusion_190812_23
P05060	Secretogranin-1	817.969	2450.88	3	2450.88	0.0013	0.530421	54.06	0.0012	R	DPADASEAHESSSR	G	L6		3237	Distiller	Fusion_190812_23
P05060	Secretogranin-1	836.976	2507.91	3	2507.9	0.0022	0.877226	13.44	13	R	DPADASEAHESSSRG	E	L6		3168	Distiller	Fusion_190812_23
P05060	Secretogranin-1	944.339	2829.99	3	2829.99	0.0008	0.282686	29.42	0.13	R	DPADASEAHESSSR	G	L8		3077	Distiller	Fusion_190812_23
Q4V9L6	Transmembrane protein 119	1263.45	2524.88	2	2524.88	0.0031	1.22778	10.3	0.11	K	ATFLEDVAGSGEAEG	S	L6S		16417	Distiller	Fusion_190812_23
