# Supplementary material for: Mapping the Human Chondroitin Sulfate Glycoproteome Reveals an Unexpected Correlation Between Glycan Sulfation and Attachment Site Characteristics
Source: Mol Cell Proteomics. 2023 Jul 14;22(8):100617. doi: 10.1016/j.mcpro.2023.100617 (PMC10424144; doi:10.1016/j.mcpro.2023.100617)
Supplement: Supplemental Table S2 [file mmc3.xlsx]

## Sheet: Suppl. Table 2
Suppl. Table 2. Calculation of the isoelectric point (pI) of each attachment motif (glycosite -5 to +5) of each core proteoglycan.
UniProt accession ID	Core Proteoglycan	Sequence*	Isoelectric point (pI)
P13727	Bone marrow proteoglycan	EEEWGSGSEDA	3.45
Q96GW7	Brevican core protein	DGGGGSSTPED	3.49
P16070	CD44 antigen	DDDVSSGSSSE	3.37
P06307	Cholecystokinin	ADPAGSGLQRA	5.88
O95196	Chondroitin sulfate proteoglycan 5	AREAGSAVEAE	4.25
P10645	Chromogranin-A	KEEEGSANRRP	6.23
P39059	Collagen alpha-1(XV) chain	ITDSGSGAGAF	3.8
P25940	Collagen alpha-3(V) chain	EEGDDSTMGPD	3.33
Q6UXH8	Collagen and calcium-binding EGF domain-containing protein 1	AMDLGSGDDHP	3.93
P07585	Decorin	LEDEASGIGPE	3.5
P81605	Dermcidin	ASAPGSGNPCH	6.78
P04233	HLA class II histocompatibility antigen gamma chain	LEDPSSGLGVT	3.67
Q16363	Laminin subunit alpha-4	FDIEGSSAVGR	4.37
P06734	Low affinity immunoglobulin epsilon Fc receptor	PASEGSAESMG	3.8
Q9NQ76	Matrix extracellular phosphoglycoprotein	DISPFSGDGQP	3.56
O00264	Membrane-associated progesterone receptor component 1	DQPAASGDSDD	3.32
O15173	Membrane-associated progesterone receptor component 2	LGTLGSGSESS	4
Q8N729	Neuropeptide W	ESLDFSGAGQR	4.37
P10451	Osteopontin	SHELDSASSEV	4.13
P10451	Osteopontin	QLDDQSAETHS	4.02
Q8IUK5	Plexin domain-containing protein 1	DEGPGSGWAAK	4.37
Q10471	Polypeptide N-acetylgalactosaminyltransferase 2	YSGGGS**ALAGG	5.52
P02760	Protein AMBP	QEEEGSGGGQL	3.67
P49788	Retinoic acid receptor responder protein 1	AAPAGSGDPDD	3.42
P05060	Secretogranin-1	DPADASEAHES	3.91
Q4V9L6	Transmembrane protein 119	EDVAGSGEAEG	3.5
*Bold serine residues depict the assigned attachment site.
**'GSA' is selected instead of 'YSG' since the tryptophan (Y) residue is an integral part of the protein's transmembrane domain, thus making it unlikely for CS-modification.
