# Supplementary material for: Mapping the Human Chondroitin Sulfate Glycoproteome Reveals an Unexpected Correlation Between Glycan Sulfation and Attachment Site Characteristics
Source: Mol Cell Proteomics. 2023 Jul 14;22(8):100617. doi: 10.1016/j.mcpro.2023.100617 (PMC10424144; doi:10.1016/j.mcpro.2023.100617)
Supplement: Supplemental Table S3 [file mmc4.xlsx]

## Sheet: Supple Table_3a_6-mers
Suppl. Table 3a. Calculation of the average level of sulfation for each hexamer (6-mer) glycopeptide of individual core proteoglycans.
UniProt accession ID	Core Proteoglycan	Experimental m/z	Experimental neutral mass (Mr)	Charge (z)	Calculated Neutral mass (Mr)	Delta massa (Exp Mr - Cal Mr)	Accuracy (ppm)	Mascot score	Expect score	Residue before	Sequence	Residue after	Glycan composition (length (Ln) and level of sulfation (Sn))	Modification degree	isolectric point*
P13727	Bone marrow proteoglycan	1492.51	2983.01	2	2983.01	0.0027	0.871603	59.58	0.00026	R	ELEEEEEWGSGSEDASK	K	L6S	1	3.45
P13727	Bone marrow proteoglycan	968.692	2903.05	3	2903.05	0.0039	1.34341	13.11	18	R	ELEEEEEWGSGSEDASK	K	L6	0	3.45
P13727	Bone marrow proteoglycan	995.347	2983.02	3	2983.01	0.0114	3.82165	74.81	8.7e-06	R	ELEEEEEWGSGSEDASK	K	L6S	1	3.45
P13727	Bone marrow proteoglycan	1022	3062.98	3	3062.96	0.0124	4.04837	60.05	0.00021	R	ELEEEEEWGSGSEDASK	K	L62S	2	3.45
P13727	Bone marrow proteoglycan	1532.5	3062.98	2	3062.96	0.0124	4.04837	24.68	0.73	R	ELEEEEEWGSGSEDASK	K	L62S	2	3.45
P13727	Bone marrow proteoglycan	1532.5	3062.98	2	3062.96	0.0134	4.37485	60.26	0.00016	R	ELEEEEEWGSGSEDASK	K	L62S	2	3.45
P13727	Bone marrow proteoglycan													1.33333
Q96GW7	Brevican core protein	1120.42	3358.25	3	3358.25	0.0022	0.655103	68.85	6.3e-05	Y	SIPIMEDGGGGSSTPEDPAEAPR	T	Oxidation (M); L6S	1	3.49
Q96GW7	Brevican core protein	934.662	2800.97	3	2800.96	0.004	1.42808	65.65	6e-05	M	EDGGGGSSTPEDPAEAPR	T	L6S	1	3.49
Q96GW7	Brevican core protein	1401.49	2800.97	2	2800.96	0.0051	1.7851	35.4	0.069	M	EDGGGGSSTPEDPAEAPR	T	L6S	1	3.49
Q96GW7	Brevican core protein	1120.43	3358.26	3	3358.25	0.0109	3.24574	67.13	9.5e-05	Y	SIPIMEDGGGGSSTPEDPAEAPR	T	Oxidation (M); L6S	1	3.49
Q96GW7	Brevican core protein													1
P16070	CD44 antigen	1188.13	3561.36	3	3561.35	0.0044	1.23548	33.57	0.24	R	TNPEDIYPSNPTDDDVSSGSSSER	S	L6	0	3.37
P16070	CD44 antigen	1314.5	3940.47	3	3940.47	0.0065	1.67493	24.51	0.32	R	TNPEDIYPSNPTDDDVSSGSSSER	S	L62S	0	3.37
P16070	CD44 antigen	1241.43	3721.28	3	3721.27	0.0121	3.25158	21.87	2.9	R	TNPEDIYPSNPTDDDVSSGSSSER	S	L6S	1	3.37
P16070	CD44 antigen	1214.78	3641.32	3	3641.31	0.012	3.29552	67.36	8.4e-05	R	TNPEDIYPSNPTDDDVSSGSSSER	S	L62S	2	3.37
P16070	CD44 antigen	1861.65	3721.28	2	3721.27	0.015	4.00401	5.95	110	R	TNPEDIYPSNPTDDDVSSGSSSER	S	L6S	1	3.37
P16070	CD44 antigen	1394.46	4180.35	3	4180.34	0.0179	4.28195	18.01	1.7	R	TNPEDIYPSNPTDDDVSSGSSSER	S	L6	3	3.37
P16070	CD44 antigen	1214.78	3641.33	3	3641.31	0.0162	4.44895	39.91	0.048	R	TNPEDIYPSNPTDDDVSSGSSSER	S	L6S	1	3.37
P16070	CD44 antigen													1.14286
P06307	Cholecystokinin	899.734	2696.18	3	2696.18	-0.0007	-0.259626	20.62	2.1	A	LTQPVPPADPAGSGLQR	A	L62S	2	5.88
P06307	Cholecystokinin	954.729	2861.16	3	2861.16	0.0033	1.15338	15.19	4.1	T	QPVPPADPAGSGLQR	A	L8	0	5.88
P06307	Cholecystokinin													2
O95196	Chondroitin sulfate proteoglycan 5	1202.96	2403.91	2	2403.9	0.0073	3.03673	7.72	0.19	R	EAGSAVEAEELVK	G	L6S	1	4.25
O95196	Chondroitin sulfate proteoglycan 5													1
P10645	Chromogranin-A	671.59	2011.75	3	2011.75	-0.0004	-0.198832	7.5	28	K	KEEEGSANR	R	L6	0	6.23
P10645	Chromogranin-A	671.59	2011.75	3	2011.75	0.0004	0.198832	1.39	110	K	KEEEGSANR	R	L6	0	6.23
P10645	Chromogranin-A	671.59	2011.75	3	2011.75	0.0004	0.198832	5.88	39	K	KEEEGSANR	R	L6	0	6.23
P10645	Chromogranin-A	671.59	2011.75	3	2011.75	0.0005	0.24854	10.54	13	K	KEEEGSANR	R	L6	0	6.23
P10645	Chromogranin-A	671.59	2011.75	3	2011.75	0.0005	0.24854	15.73	4	K	KEEEGSANR	R	L6	0	6.23
P10645	Chromogranin-A	671.59	2011.75	3	2011.75	0.0007	0.347956	11.48	11	K	KEEEGSANR	R	L6	0	6.23
P10645	Chromogranin-A	671.59	2011.75	3	2011.75	0.0007	0.347956	5.82	39	K	KEEEGSANR	R	L6	0	6.23
P10645	Chromogranin-A	671.591	2011.75	3	2011.75	0.0008	0.397664	9.38	17	K	KEEEGSANR	R	L6	0	6.23
P10645	Chromogranin-A	671.591	2011.75	3	2011.75	0.0008	0.397664	5.55	42	K	KEEEGSANR	R	L6	0	6.23
P10645	Chromogranin-A	671.591	2011.75	3	2011.75	0.0012	0.596496	10.17	15	K	KEEEGSANR	R	L6	0	6.23
P10645	Chromogranin-A	671.591	2011.75	3	2011.75	0.0014	0.695912	6.48	36	K	KEEEGSANR	R	L6	0	6.23
P10645	Chromogranin-A	671.591	2011.75	3	2011.75	0.0017	0.845036	6.1	40	K	KEEEGSANR	R	L6	0	6.23
P10645	Chromogranin-A	671.591	2011.75	3	2011.75	0.0018	0.894744	10.69	14	K	KEEEGSANR	R	L6	0	6.23
P10645	Chromogranin-A	671.591	2011.75	3	2011.75	0.0022	1.09358	4.66	56	K	KEEEGSANR	R	L6	0	6.23
P10645	Chromogranin-A						#DIV/0!							0
P39059	Collagen alpha-1(XV) chain	1142.12	3423.32	3	3423.32	0.0042	1.25609	128.89	6.8e-11	H	SVDGDPITDSGSGAGAFLDIAEEK	N	L6S	1	3.8
P39059	Collagen alpha-1(XV) chain	1712.67	3423.33	2	3423.32	0.0107	3.12562	40.89	0.044	H	SVDGDPITDSGSGAGAFLDIAEEK	N	L6S	1	3.8
P39059	Collagen alpha-1(XV) chain	1168.77	3503.29	3	3503.28	0.0148	4.22462	63.57	0.0002	H	SVDGDPITDSGSGAGAFLDIAEEK	N	L62S	2	3.8
P39059	Collagen alpha-1(XV) chain	1168.77	3503.29	3	3503.28	0.0151	4.31025	73.16	2.2e-05	H	SVDGDPITDSGSGAGAFLDIAEEK	N	L62S	2	3.8
P39059	Collagen alpha-1(XV) chain													1.5
P25940	Collagen alpha-3(V) chain	903.644	2707.91	3	2707.91	0.0039	1.47716	51.26	0.0013	R	EDEEGDDSTMGPDFR	A	Oxidation (M); L6	0	3.33
P25940	Collagen alpha-3(V) chain	1394.94	2787.87	2	2787.86	0.0075	2.65436	31.63	0.046	R	EDEEGDDSTMGPDFR	A	Oxidation (M); L6S	1	3.33
P25940	Collagen alpha-3(V) chain						#DIV/0!							0.5
Q6UXH8	Collagen and calcium-binding EGF domain-containing protein 1	1071.36	2140.7	2	2140.7	0.0011	0.51385	31.83	0.15	M	DLGSGDDHPR	R	L6S	1	3.93
Q6UXH8	Collagen and calcium-binding EGF domain-containing protein 1	1071.36	2140.7	2	2140.7	0.0015	0.700705	21.75	1.6	M	DLGSGDDHPR	R	L6S	1	3.93
Q6UXH8	Collagen and calcium-binding EGF domain-containing protein 1	1111.34	2220.66	2	2220.66	0.0017	0.765539	18.73	0.9	M	DLGSGDDHPR	R	L6	0	3.93
Q6UXH8	Collagen and calcium-binding EGF domain-containing protein 1	687.923	2060.75	3	2060.74	0.0017	0.824945	17.05	4.6	M	DLGSGDDHPR	R	L6	0	3.93
Q6UXH8	Collagen and calcium-binding EGF domain-containing protein 1						#DIV/0!							0.5
P07585	Decorin	843.969	2528.89	3	2528.89	0	0	68.3	4e-05	E	DEASGIGPEVPDDR	D	L6S	1	3.5
P07585	Decorin	1305.43	2608.84	2	2608.84	0.0006	0.191656	39.3	0.013	E	DEASGIGPEVPDDR	D	L6	0	3.5
P07585	Decorin	817.317	2448.93	3	2448.93	0.0017	0.694181	47.92	0.005	E	DEASGIGPEVPDDR	D	L6	0	3.5
P07585	Decorin	996.993	2987.96	3	2987.95	0.0038	1.23831	11.76	5.3	E	DEASGIGPEVPDDR	D	L8S2	2	3.5
P07585	Decorin	1225.47	2448.93	2	2448.93	0.0032	1.30669	19.93	3	E	DEASGIGPEVPDDR	D	L6	0	3.5
P07585	Decorin	996.993	2987.96	3	2987.95	0.0047	1.53952	15.91	2	E	DEASGIGPEVPDDR	D	L8S2	2	3.5
P07585	Decorin	1023.65	3067.92	3	3067.91	0.0053	1.72756	23.37	1.2	E	DEASGIGPEVPDDR	D	L8S3	3	3.5
P07585	Decorin	1265.45	2528.89	2	2528.89	0.0056	2.17487	47.21	0.005	E	DEASGIGPEVPDDR	D	L6S	1	3.5
P07585	Decorin						#DIV/0!							0.4
P81605	Dermcidin	1103.43	3307.27	3	3307.27	-0.0002	-0.0604728	64.21	0.00019	A	YDPEAASAPGSGNPCHEASAAQK	E	L6	0	6.78
P81605	Dermcidin	914.664	2740.97	3	2740.97	0.0014	0.474285	48.99	0.0038	A	SAPGSGNPCHEASAAQK	E	L6S	1	6.78
P81605	Dermcidin	914.665	2740.97	3	2740.97	0.0028	1.02154	2.77	150	A	SAPGSGNPCHEASAAQK	E	L6S	1	6.78
P81605	Dermcidin	1075.73	3224.17	3	3224.17	0.0045	1.39571	49.43	0.0045	Y	DPEAASAPGSGNPCHEASAAQK	E	L6S	1	6.78
P81605	Dermcidin	1037.39	3109.14	3	3109.14	0.0045	1.47951	38.93	0.052	D	PEAASAPGSGNPCHEASAAQK	E	L6S	1	6.78
P81605	Dermcidin	1130.09	3387.24	3	3387.23	0.0056	1.65327	75.65	1.2e-05	A	YDPEAASAPGSGNPCHEASAAQK	E	L6S	1	6.78
P81605	Dermcidin	1371.49	2740.97	2	2740.97	0.0048	1.71472	40.09	0.03	A	SAPGSGNPCHEASAAQK	E	L6S	1	6.78
P81605	Dermcidin	1256.46	3766.35	3	3766.34	0.0068	1.80547	18.74	0.89	A	YDPEAASAPGSGNPCHEASAAQK	E	L8S	1	6.78
P81605	Dermcidin	1283.11	3846.31	3	3846.3	0.0072	1.87193	41.76	0.0073	A	YDPEAASAPGSGNPCHEASAAQK	E	L8S2	2	6.78
P81605	Dermcidin	1694.63	3387.24	2	3387.23	0.0069	2.03706	10.8	35	A	YDPEAASAPGSGNPCHEASAAQK	E	L6S	1	6.78
P81605	Dermcidin	1256.46	3766.35	3	3766.34	0.0119	3.15957	12.16	4	A	YDPEAASAPGSGNPCHEASAAQK	E	L8S	1	6.78
P81605	Dermcidin	1371.5	2740.98	2	2740.97	0.0094	3.39296	29.17	0.37	A	SAPGSGNPCHEASAAQK	E	L6S	1	6.78
P81605	Dermcidin						#DIV/0!							0.88
P04233	HLA class II histocompatibility antigen gamma chain	1138.44	2274.86	2	2274.86	0.0013	0.571465	25.68	0.79	E	LEDPSSGLGVTK	Q	L6S	1	3.67
P04233	HLA class II histocompatibility antigen gamma chain	1017.37	2032.73	2	2032.73	0.002	0.934704	9.55	25	E	DPSSGLGVTK	Q	L6S	1	3.67
P04233	HLA class II histocompatibility antigen gamma chain	959.861	1917.71	2	1917.7	0.0047	2.50299	1.26	170	D	PSSGLGVTK	Q	L6S	1	3.67
P04233	HLA class II histocompatibility antigen gamma chain	1081.9	2161.78	2	2161.77	0.0054	2.45169	7.71	38	L	EDPSSGLGVTK	Q	L6S	1	3.67
P04233	HLA class II histocompatibility antigen gamma chain	1407.52	2813.02	2	2813.01	0.01	3.5549	31.94	0.22	S	ESLELEDPSSGLGVTK	Q	L62S	2	3.67
P04233	HLA class II histocompatibility antigen gamma chain	1057.36	2112.7	2	2112.69	0.0085	4.02331	4.84	81	E	DPSSGLGVTK	Q	L62S	2	3.67
P04233	HLA class II histocompatibility antigen gamma chain						#DIV/0!							1.33
Q16363	Laminin subunit alpha-4	984.004	2948.99	3	2949	-0.007	-2.37369	25.67	0.55	G	DDNAFPFDIEGSSAVGR	Q	L62S	2	4.37
Q16363	Laminin subunit alpha-4	1435.52	2869.03	2	2869.04	-0.0068	-2.37013	23.95	1.3	G	DDNAFPFDIEGSSAVGR	Q	L6S	1	4.37
Q16363	Laminin subunit alpha-4	976.359	2926.05	3	2926.06	-0.0062	-2.11889	23.77	1.4	S	GDDNAFPFDIEGSSAVGR	Q	L6S	1	4.37
Q16363	Laminin subunit alpha-4	957.352	2869.03	3	2869.04	-0.0041	-1.42905	19.91	3.4	G	DDNAFPFDIEGSSAVGR	Q	L6S	1	4.37
Q16363	Laminin subunit alpha-4	957.352	2869.04	3	2869.04	-0.0036	-1.25478	26.44	0.73	G	DDNAFPFDIEGSSAVGR	Q	L6S	1	4.37
Q16363	Laminin subunit alpha-4	1002.4	3004.17	3	3004.17	-0.0033	-1.09847	35.4	0.13	A	ASGDDNAFPFDIEGSSAVGR	Q	L6	0	4.37
Q16363	Laminin subunit alpha-4	1464.04	2926.06	2	2926.06	-0.0032	-1.1278	19.5	3.8	S	GDDNAFPFDIEGSSAVGR	Q	L6S	1	4.37
Q16363	Laminin subunit alpha-4	976.36	2926.06	3	2926.06	-0.0028	-0.956918	53	0.0017	S	GDDNAFPFDIEGSSAVGR	Q	L6S	1	4.37
Q16363	Laminin subunit alpha-4	1057.07	3168.19	3	3168.19	-0.0028	-0.883784	34.88	0.052	G	DDNAFPFDIEGSSAVGR	Q	L8	0	4.37
Q16363	Laminin subunit alpha-4	984.005	2948.99	3	2949	-0.0026	-0.881656	38.4	0.03	G	DDNAFPFDIEGSSAVGR	Q	L62S	2	4.37
Q16363	Laminin subunit alpha-4	949.708	2846.1	3	2846.1	-0.0024	-0.878394	53.01	0.0021	S	GDDNAFPFDIEGSSAVGR	Q	L6	0	4.37
Q16363	Laminin subunit alpha-4	957.353	2869.04	3	2869.04	-0.0023	-0.801662	20.35	3	G	DDNAFPFDIEGSSAVGR	Q	L6S	1	4.37
Q16363	Laminin subunit alpha-4	1303.46	2604.9	2	2604.9	-0.0018	-0.691006	3.21	120	N	AFPFDIEGSSAVGR	Q	L62S	2	4.37
Q16363	Laminin subunit alpha-4	930.701	2789.08	3	2789.08	-0.0018	-0.645374	49.1	0.0049	G	DDNAFPFDIEGSSAVGR	Q	L6	0	4.37
Q16363	Laminin subunit alpha-4	1029.05	3084.13	3	3084.13	-0.0015	-0.453937	63.76	0.00016	A	ASGDDNAFPFDIEGSSAVGR	Q	L6S	1	4.37
Q16363	Laminin subunit alpha-4	984.006	2948.99	3	2949	-0.001	-0.305189	25.22	0.62	G	DDNAFPFDIEGSSAVGR	Q	L62S	2	4.37
Q16363	Laminin subunit alpha-4	1435.53	2869.04	2	2869.04	0	0	50.5	0.0029	G	DDNAFPFDIEGSSAVGR	Q	L6S	1	4.37
Q16363	Laminin subunit alpha-4	1435.53	2869.04	2	2869.04	0.0006	0.209129	47.13	0.0066	G	DDNAFPFDIEGSSAVGR	Q	L6S	1	4.37
Q16363	Laminin subunit alpha-4	1102.73	3305.17	3	3305.17	0.0007	0.211789	18.79	0.86	S	GDDNAFPFDIEGSSAVGR	Q	L8S	1	4.37
Q16363	Laminin subunit alpha-4	1083.72	3248.15	3	3248.15	0.0009	0.277081	25.61	0.19	G	DDNAFPFDIEGSSAVGR	Q	L8S	1	4.37
Q16363	Laminin subunit alpha-4	1464.04	2926.06	2	2926.06	0.001	0.307581	54.92	0.0011	S	GDDNAFPFDIEGSSAVGR	Q	L6S	1	4.37
Q16363	Laminin subunit alpha-4	976.361	2926.06	3	2926.06	0.0011	0.375932	28.75	0.47	S	GDDNAFPFDIEGSSAVGR	Q	L6S	1	4.37
Q16363	Laminin subunit alpha-4	1395.55	2789.08	2	2789.08	0.0014	0.501957	44.91	0.013	G	DDNAFPFDIEGSSAVGR	Q	L6	0	4.37
Q16363	Laminin subunit alpha-4	1029.05	3084.13	3	3084.13	0.0018	0.616057	42.57	0.021	A	ASGDDNAFPFDIEGSSAVGR	Q	L6S	1	4.37
Q16363	Laminin subunit alpha-4	957.354	2869.04	3	2869.04	0.0017	0.592533	43.58	0.015	G	DDNAFPFDIEGSSAVGR	Q	L6S	1	4.37
Q16363	Laminin subunit alpha-4	957.354	2869.04	3	2869.04	0.002	0.697098	49.73	0.0037	G	DDNAFPFDIEGSSAVGR	Q	L6S	1	4.37
Q16363	Laminin subunit alpha-4	1475.51	2949	2	2949	0.0028	0.949476	40.62	0.019	G	DDNAFPFDIEGSSAVGR	Q	L62S	2	4.37
Q16363	Laminin subunit alpha-4	957.355	2869.04	3	2869.04	0.0028	0.975937	51.32	0.0025	G	DDNAFPFDIEGSSAVGR	Q	L6S	1	4.37
Q16363	Laminin subunit alpha-4	1504.02	3006.02	2	3006.02	0.0031	1.03126	38.11	0.033	S	GDDNAFPFDIEGSSAVGR	Q	L62S	2	4.37
Q16363	Laminin subunit alpha-4	992.388	1982.76	2	1982.76	0.0022	1.10957	13.09	8.3	F	DIEGSSAVGR	Q	L6	0	4.37
Q16363	Laminin subunit alpha-4	1076.08	3225.22	3	3225.22	0.0036	1.14721	35.06	0.051	S	GDDNAFPFDIEGSSAVGR	Q	L8	0	4.37
Q16363	Laminin subunit alpha-4	984.007	2949	3	2949	0.0035	1.18684	33.98	0.086	G	DDNAFPFDIEGSSAVGR	Q	L62S	2	4.37
Q16363	Laminin subunit alpha-4	1475.51	2949	2	2949	0.0036	1.22075	60.56	0.00019	G	DDNAFPFDIEGSSAVGR	Q	L62S	2	4.37
Q16363	Laminin subunit alpha-4	1424.06	2846.11	2	2846.1	0.004	1.37029	32.91	0.21	S	GDDNAFPFDIEGSSAVGR	Q	L6	0	4.37
Q16363	Laminin subunit alpha-4	1032.37	2062.72	2	2062.72	0.0032	1.50287	15.85	4.8	F	DIEGSSAVGR	Q	L6S	1	4.37
Q16363	Laminin subunit alpha-4	1543.07	3084.13	2	3084.13	0.0048	1.55635	51.66	0.0027	A	ASGDDNAFPFDIEGSSAVGR	Q	L6S	1	4.37
Q16363	Laminin subunit alpha-4	842.656	2524.95	3	2524.94	0.0041	1.6238	30.3	0.32	N	AFPFDIEGSSAVGR	Q	L6S	1	4.37
Q16363	Laminin subunit alpha-4	976.362	2926.07	3	2926.06	0.0052	1.77713	41	0.028	S	GDDNAFPFDIEGSSAVGR	Q	L6S	1	4.37
Q16363	Laminin subunit alpha-4	1055.7	3164.09	3	3164.09	0.0058	1.86468	62.79	0.00014	A	ASGDDNAFPFDIEGSSAVGR	Q	L62S	2	4.37
Q16363	Laminin subunit alpha-4	1504.02	3006.02	2	3006.02	0.0059	1.96273	42.37	0.012	S	GDDNAFPFDIEGSSAVGR	Q	L62S	2	4.37
Q16363	Laminin subunit alpha-4	1464.04	2926.07	2	2926.06	0.0058	1.94801	23.36	1.6	S	GDDNAFPFDIEGSSAVGR	Q	L6S	1	4.37
Q16363	Laminin subunit alpha-4	1055.71	3164.09	3	3164.09	0.007	2.24393	33.27	0.13	A	ASGDDNAFPFDIEGSSAVGR	Q	L62S	2	4.37
Q16363	Laminin subunit alpha-4	1504.02	3006.02	2	3006.02	0.0069	2.2954	42.02	0.015	S	GDDNAFPFDIEGSSAVGR	Q	L62S	2	4.37
Q16363	Laminin subunit alpha-4	1504.02	3006.02	2	3006.02	0.0071	2.36193	52.19	0.0014	S	GDDNAFPFDIEGSSAVGR	Q	L62S	2	4.37
Q16363	Laminin subunit alpha-4	1625.09	3248.16	2	3248.15	0.0078	2.37058	1.67	51	G	DDNAFPFDIEGSSAVGR	Q	L8S	1	4.37
Q16363	Laminin subunit alpha-4	1263.48	2524.95	2	2524.94	0.0062	2.4555	18.86	4.3	N	AFPFDIEGSSAVGR	Q	L6S	1	4.37
Q16363	Laminin subunit alpha-4	1583.05	3164.09	2	3164.09	0.0078	2.46517	34.71	0.094	A	ASGDDNAFPFDIEGSSAVGR	Q	L62S	2	4.37
Q16363	Laminin subunit alpha-4	1386.8	4157.38	3	4157.37	0.0111	2.69401	12.55	30	A	ASGDDNAFPFDIEGSSAVGR	Q	L62S; L6	2	4.37
Q16363	Laminin subunit alpha-4	1003.02	3006.03	3	3006.02	0.0083	2.76113	42.75	0.012	S	GDDNAFPFDIEGSSAVGR	Q	L62S	2	4.37
Q16363	Laminin subunit alpha-4	984.009	2949	3	2949	0.0088	3.01798	43.96	0.0095	G	DDNAFPFDIEGSSAVGR	Q	L62S	2	4.37
Q16363	Laminin subunit alpha-4	1003.02	3006.03	3	3006.02	0.0092	3.06053	38.64	0.032	S	GDDNAFPFDIEGSSAVGR	Q	L62S	2	4.37
Q16363	Laminin subunit alpha-4	1055.71	3164.1	3	3164.09	0.0106	3.3817	53.23	0.0013	A	ASGDDNAFPFDIEGSSAVGR	Q	L62S	2	4.37
Q16363	Laminin subunit alpha-4	1435.53	2869.05	2	2869.04	0.01	3.48549	43.7	0.015	G	DDNAFPFDIEGSSAVGR	Q	L6S	1	4.37
Q16363	Laminin subunit alpha-4	1504.02	3006.03	2	3006.02	0.0105	3.49299	56.91	0.00048	S	GDDNAFPFDIEGSSAVGR	Q	L62S	2	4.37
Q16363	Laminin subunit alpha-4	1003.02	3006.03	3	3006.02	0.0107	3.55953	37.07	0.047	S	GDDNAFPFDIEGSSAVGR	Q	L62S	2	4.37
Q16363	Laminin subunit alpha-4	984.01	2949.01	3	2949	0.0107	3.66226	45.44	0.0068	G	DDNAFPFDIEGSSAVGR	Q	L62S	2	4.37
Q16363	Laminin subunit alpha-4	1475.51	2949.01	2	2949	0.011	3.73008	65.44	6.8e-05	G	DDNAFPFDIEGSSAVGR	Q	L62S	2	4.37
Q16363	Laminin subunit alpha-4	1475.51	2949.01	2	2949	0.0118	4.00136	50.33	0.0022	G	DDNAFPFDIEGSSAVGR	Q	L62S	2	4.37
Q16363	Laminin subunit alpha-4	1504.02	3006.03	2	3006.02	0.0125	4.15833	44.51	0.0081	S	GDDNAFPFDIEGSSAVGR	Q	L62S	2	4.37
Q16363	Laminin subunit alpha-4						#DIV/0!							1.35
P06734	Low affinity immunoglobulin epsilon Fc receptor	1070.72	3209.15	3	3209.15	-0.0005	-0.124644	20	3.5	R	LATCTPPASEGSAESMGPDSR	P	Oxidation (M); L6S	1	3.8
P06734	Low affinity immunoglobulin epsilon Fc receptor	1161.4	3481.19	3	3481.19	0.0035	1.0054	3.77	130	C	TPPASEGSAESMGPDSRPDPDGR	L	Oxidation (M); L62S	2	3.8
P06734	Low affinity immunoglobulin epsilon Fc receptor	1097.38	3289.11	3	3289.1	0.0038	1.15533	35.14	0.08	R	LATCTPPASEGSAESMGPDSR	P	Oxidation (M); L62S	2	3.8
P06734	Low affinity immunoglobulin epsilon Fc receptor	1309.8	3926.39	3	3926.39	0.0052	1.32437	13.15	26	R	LATCTPPASEGSAESMGPDSRPDPDGR	L	Oxidation (M); L62S	2	3.8
P06734	Low affinity immunoglobulin epsilon Fc receptor	1283.15	3846.44	3	3846.43	0.0078	2.05385	1.97	380	R	LATCTPPASEGSAESMGPDSRPDPDGR	L	Oxidation (M); L6S	1	3.8
P06734	Low affinity immunoglobulin epsilon Fc receptor	1097.38	3289.11	3	3289.1	0.0086	2.61469	48.68	0.0034	R	LATCTPPASEGSAESMGPDSR	P	Oxidation (M); L62S	2	3.8
P06734	Low affinity immunoglobulin epsilon Fc receptor	1309.81	3926.4	3	3926.39	0.0151	3.84578	18.49	7.6	R	LATCTPPASEGSAESMGPDSRPDPDGR	L	Oxidation (M); L62S	2	3.8
P06734	Low affinity immunoglobulin epsilon Fc receptor						#DIV/0!							1.7
Q9NQ76	Matrix extracellular phosphoglycoprotein	954.82	1907.63	2	1907.62	0.0009	0.471791	3.35	0.48	F	SGDGQPFK	D	L6S	1	3.56
Q9NQ76	Matrix extracellular phosphoglycoprotein						#DIV/0!							1
O00264	Membrane-associated progesterone receptor component 1	1037.05	3108.11	3	3108.11	0	0	79.43	4e-06	R	GDQPAASGDSDDDEPPPLPR	L	L6S	1	3.32
O00264	Membrane-associated progesterone receptor component 1	1018.04	3051.09	3	3051.09	0.0002	0.0655503	72.48	2e-05	G	DQPAASGDSDDDEPPPLPR	L	L6S	1	3.32
O00264	Membrane-associated progesterone receptor component 1	1044.69	3131.06	3	3131.05	0.0096	3.06606	72.86	1.1e-05	G	DQPAASGDSDDDEPPPLPR	L	L6S2	2	3.32
O00264	Membrane-associated progesterone receptor component 1						#DIV/0!							1.33
O15173	Membrane-associated progesterone receptor component 2	1091.38	2180.74	2	2180.74	0.0025	1.1464	12.71	0.064	K	LGTLGSGSESSN	D	L6S	1	4
O15173	Membrane-associated progesterone receptor component 2						#DIV/0!							1
Q8N729	Neuropeptide W	1055.87	2109.73	2	2109.73	0.0006	0.236997	2.1	130	E	SLDFSGAGQR	L	L6S	1	3.37
Q8N729	Neuropeptide W	1195.07	3582.2	3	3582.2	0.002	0.558316	1.55	230	R	APEPALEPESLDFSGAGQR	L	L8S3	3	3.37
Q8N729	Neuropeptide W	1042.05	3123.13	3	3123.13	0.0018	0.608364	43.09	0.018	R	APEPALEPESLDFSGAGQR	L	L6	0	3.37
Q8N729	Neuropeptide W	1168.42	3502.25	3	3502.24	0.0049	1.3991	47.26	0.003	R	APEPALEPESLDFSGAGQR	L	L8S2	2	3.37
Q8N729	Neuropeptide W	1015.4	3043.18	3	3043.18	0.0048	1.5773	47.04	0.0094	R	APEPALEPESLDFSGAGQR	L	L6S2	2	3.37
Q8N729	Neuropeptide W	1195.08	3582.21	3	3582.2	0.0119	3.32198	34.41	0.12	R	APEPALEPESLDFSGAGQR	L	L8S3	3	3.37
Q8N729	Neuropeptide W	1055.88	2109.74	2	2109.73	0.0078	3.64975	0.18	190	E	SLDFSGAGQR	L	L6S	1	3.37
Q8N729	Neuropeptide W						#DIV/0!							1
P10451	Osteopontin	1124.38	2246.75	2	2246.75	-0.0004	-0.178035	16.6	4	R	ISHELDSASSE	V	L6S	1	4.13
P10451	Osteopontin	973.985	2918.93	3	2918.93	-0.0005	-0.205555	5.76	20	R	ISHELDSASSEVN	-	L8S2	2	4.13
P10451	Osteopontin	1270.92	2539.82	2	2539.82	0.0024	0.944949	37.79	0.02	R	ISHELDSASSEVN	-	L6	0	4.13
P10451	Osteopontin	820.963	2459.87	3	2459.86	0.0026	1.05697	45.79	0.0064	R	ISHELDSASSEVN	-	L6S	1	4.13
P10451	Osteopontin	794.311	2379.91	3	2379.91	0.0037	1.55468	49.07	0.0035	R	ISHELDSASSEVN	-	L6	0	4.13
P10451	Osteopontin	1190.96	2379.91	2	2379.91	0.0039	1.5967	39.56	0.031	R	ISHELDSASSEVN	-	L6	0	4.13
P10451	Osteopontin	1230.94	2459.87	2	2459.86	0.0055	2.19524	38.89	0.033	R	ISHELDSASSEVN	-	L6S	1	4.13
P10451	Osteopontin	1270.92	2539.83	2	2539.82	0.0126	4.96098	40.37	0.015	R	ISHELDSASSEVN	-	L62S	2	4.13
P10451	Osteopontin						#DIV/0!							0.714
P10451	Osteopontin	1084.39	3250.16	3	3250.15	0.0077	2.36912	50.19	0.0034	K	DSYETSQLDDQSAETHSHK	Q	L6S	1	4.13
P10451	Osteopontin						#DIV/0!							1
Q8IUK5	Plexin domain-containing protein 1	960.357	2878.05	3	2878.05	-0.0002	-0.0694915	26.22	0.84	L	SPQPGAGHDEGPGSGWAAK	G	L6S	1	4.37
Q8IUK5	Plexin domain-containing protein 1	971.4	2911.18	3	2911.18	0.0004	0.137401	17.95	6.5	A	LSPQPGAGHDEGPGSGWAAK	G	L6	0	4.37
Q8IUK5	Plexin domain-containing protein 1	950.33	2847.97	3	2847.97	0.0015	0.526692	21.58	0.46	P	GAGHDEGPGSGWAAK	G	L8S	1	4.37
Q8IUK5	Plexin domain-containing protein 1	778.3	2331.88	3	2331.88	0.0014	0.557491	33.94	0.096	G	AGHDEGPGSGWAAK	G	L6	0	4.37
Q8IUK5	Plexin domain-containing protein 1	778.3	2331.88	3	2331.88	0.0014	0.600375	6.77	50	G	AGHDEGPGSGWAAK	G	L6	0	4.37
Q8IUK5	Plexin domain-containing protein 1	754.621	2260.84	3	2260.84	0.0015	0.619239	37.35	0.042	A	GHDEGPGSGWAAK	G	L6	0	4.37
Q8IUK5	Plexin domain-containing protein 1	781.273	2340.8	3	2340.8	0.0016	0.640808	30.63	0.22	A	GHDEGPGSGWAAK	G	L6S	1	4.37
Q8IUK5	Plexin domain-containing protein 1	797.307	2388.9	3	2388.9	0.0018	0.753486	67.48	5.2e-05	P	GAGHDEGPGSGWAAK	G	L6	0	4.37
Q8IUK5	Plexin domain-containing protein 1	880.991	2639.95	3	2639.95	0.0021	0.795469	1.02	130	A	GHDEGPGSGWAAK	G	L8	0	4.37
Q8IUK5	Plexin domain-containing protein 1	829.658	2485.95	3	2485.95	0.002	0.804521	23.46	1.4	Q	PGAGHDEGPGSGWAAK	G	L6	0	4.37
Q8IUK5	Plexin domain-containing protein 1	923.678	2768.01	3	2768.01	0.0023	0.830922	27.27	0.29	P	GAGHDEGPGSGWAAK	G	L8	0	4.37
Q8IUK5	Plexin domain-containing protein 1	1171.41	2340.8	2	2340.8	0.002	0.81169	23.57	1.1	A	GHDEGPGSGWAAK	G	L6S	1	4.37
Q8IUK5	Plexin domain-containing protein 1	804.952	2411.84	3	2411.83	0.0022	0.912169	24.59	0.94	G	AGHDEGPGSGWAAK	G	L6S	1	4.37
Q8IUK5	Plexin domain-containing protein 1	933.706	2798.1	3	2798.09	0.0026	0.929204	10.56	33	L	SPQPGAGHDEGPGSGWAAK	G	L6	0	4.37
Q8IUK5	Plexin domain-containing protein 1	923.678	2768.01	3	2768.01	0.0027	0.97543	12.12	9.4	P	GAGHDEGPGSGWAAK	G	L8	0	4.37
Q8IUK5	Plexin domain-containing protein 1	1130.01	3386.99	3	3386.99	0.004	1.18099	18.3	3.6	P	GAGHDEGPGSGWAAK	G	L10S3	3	4.37
Q8IUK5	Plexin domain-containing protein 1	998.053	2991.14	3	2991.13	0.0037	1.23699	35.19	0.13	A	LSPQPGAGHDEGPGSGWAAK	G	L6S	1	4.37
Q8IUK5	Plexin domain-containing protein 1	823.96	2468.86	3	2468.85	0.0036	1.45817	43.26	0.013	P	GAGHDEGPGSGWAAK	G	L6S	1	4.37
Q8IUK5	Plexin domain-containing protein 1	1130.01	3387	3	3386.99	0.0055	1.62386	3.98	94	P	GAGHDEGPGSGWAAK	G	L10S3	3	4.37
Q8IUK5	Plexin domain-containing protein 1	1235.44	2468.86	2	2468.85	0.0052	2.10624	54.96	0.00089	P	GAGHDEGPGSGWAAK	G	L6S	1	4.37
Q8IUK5	Plexin domain-containing protein 1	1275.42	2548.82	2	2548.81	0.0062	2.39327	39.98	0.012	P	GAGHDEGPGSGWAAK	G	L62S	2	4.37
Q8IUK5	Plexin domain-containing protein 1	1024.71	3071.1	3	3071.09	0.0095	3.09336	40.35	0.03	A	LSPQPGAGHDEGPGSGWAAK	G	L62S	2	4.37
Q8IUK5	Plexin domain-containing protein 1	850.614	2548.82	3	2548.81	0.0101	3.96263	9.49	14	P	GAGHDEGPGSGWAAK	G	L62S	2	4.37
Q8IUK5	Plexin domain-containing protein 1						#DIV/0!							0.76
Q10471	Polypeptide N-acetylgalactosaminyltransferase 2	1248.46	2494.9	2	2494.9	0.002	0.761553	15.03	9.2	M	YSGGGSALAGGAGGGAGR	K	L6S	1	5.52
P02760	Protein AMBP	1190.74	3569.21	3	3569.23	-0.0163	-4.56682	66.21	8e-05	V	LPQEEEGSGGGQLVTEVTK	K	L8S3	3	3.67
Q10471	Polypeptide N-acetylgalactosaminyltransferase 2						#DIV/0!							1
P02760	Protein AMBP	1641.13	3280.25	2	3280.26	-0.0098	-3.01805	50.38	0.0046	R	AVLPQEEEGSGGGQLVTEVTK	K	L62S	2	3.67
P02760	Protein AMBP	1142.45	3424.32	3	3424.32	-0.0076	-2.21942	14.55	6	L	PQEEEGSGGGQLVTEVTKK	E	L8S	1	3.67
P02760	Protein AMBP	1094.43	3280.26	3	3280.26	-0.0055	-1.67669	67.52	8.9e-05	R	AVLPQEEEGSGGGQLVTEVTK	K	L62S	2	3.67
P02760	Protein AMBP	1037.73	3110.16	3	3110.16	-0.0015	-0.450138	68.41	3e-05	V	LPQEEEGSGGGQLVTEVTK	K	L62S	2	3.67
P02760	Protein AMBP	1037.73	3110.16	3	3110.16	-0.0012	-0.35368	87.43	7.7e-07	V	LPQEEEGSGGGQLVTEVTK	K	L62S	2	3.67
P02760	Protein AMBP	967.681	2900.02	3	2900.02	-0.0011	-0.344825	79.4	3.2e-06	P	QEEEGSGGGQLVTEVTK	K	L62S	2	3.67
P02760	Protein AMBP	1037.73	3110.16	3	3110.16	-0.0006	-0.160764	68.27	6.1e-05	V	LPQEEEGSGGGQLVTEVTK	K	L62S	2	3.67
P02760	Protein AMBP	1037.73	3110.16	3	3110.16	-0.0006	-0.160764	89.79	4.3e-07	V	LPQEEEGSGGGQLVTEVTK	K	L62S	2	3.67
P02760	Protein AMBP	1094.43	3280.26	3	3280.26	-0.0001	-0.0304854	66.05	0.00013	R	AVLPQEEEGSGGGQLVTEVTK	K	L62S	2	3.67
P02760	Protein AMBP	1037.73	3110.16	3	3110.16	0.0003	0.128611	91.13	3.3e-07	V	LPQEEEGSGGGQLVTEVTK	K	L62S	2	3.67
P02760	Protein AMBP	837.611	2509.81	3	2509.81	0.0003	0.119531	19.18	1.5	R	AVLPQEEEGSGGGQ	L	L62S	2	3.67
P02760	Protein AMBP	1037.73	3110.16	3	3110.16	0.0009	0.321527	85.83	1.1e-06	V	LPQEEEGSGGGQLVTEVTK	K	L62S	2	3.67
P02760	Protein AMBP	1190.75	3569.23	3	3569.23	0.0011	0.30819	79.39	3.6e-06	V	LPQEEEGSGGGQLVTEVTK	K	L8S3	3	3.67
P02760	Protein AMBP	990.634	2968.88	3	2968.88	0.0012	0.404193	7.54	45	R	AVLPQEEEGSGGGQ	L	L8S3	3	3.67
P02760	Protein AMBP	1094.43	3280.27	3	3280.26	0.0014	0.426795	74.26	1.9e-05	R	AVLPQEEEGSGGGQLVTEVTK	K	L62S	2	3.67
P02760	Protein AMBP	1164.91	2327.82	2	2327.81	0.0011	0.472546	31.35	0.2	G	SGGGQLVTEVTK	K	L62S	2	3.67
P02760	Protein AMBP	838.967	2513.88	3	2513.88	0.0012	0.47735	57.18	0.00052	E	EGSGGGQLVTEVTK	K	L62S	2	3.67
P02760	Protein AMBP	1037.73	3110.16	3	3110.16	0.0015	0.514443	84.56	1.6e-06	V	LPQEEEGSGGGQLVTEVTK	K	L62S	2	3.67
P02760	Protein AMBP	1411.04	2820.07	2	2820.06	0.0014	0.460982	3.71	120	P	QEEEGSGGGQLVTEVTK	K	L6S	1	3.67
P02760	Protein AMBP	1078.02	3231.03	3	3231.03	0.0017	0.526148	67.04	5.9e-05	Q	EEEGSGGGQLVTEVTK	K	L8S3	3	3.67
P02760	Protein AMBP	1037.73	3110.16	3	3110.16	0.0018	0.610901	87.47	7.7e-07	V	LPQEEEGSGGGQLVTEVTK	K	L6S2	2	3.67
P02760	Protein AMBP	1037.73	3110.16	3	3110.16	0.0018	0.610901	68.08	6.7e-05	V	LPQEEEGSGGGQLVTEVTK	K	L6S2	2	3.67
P02760	Protein AMBP	1037.73	3110.16	3	3110.16	0.0018	0.610901	79.72	4.6e-06	V	LPQEEEGSGGGQLVTEVTK	K	L6S2	2	3.67
P02760	Protein AMBP	1641.14	3280.27	2	3280.26	0.002	0.579222	62.21	0.00031	R	AVLPQEEEGSGGGQLVTEVTK	K	L6S2	2	3.67
P02760	Protein AMBP	1255.91	2509.81	2	2509.81	0.0016	0.597655	11.11	5.3	R	AVLPQEEEGSGGGQ	L	L62S	2	3.67
P02760	Protein AMBP	898.343	2692.01	3	2692.01	0.0018	0.668646	56.94	0.00068	Q	EEEGSGGGQLVTEVTK	K	L6S	1	3.67
P02760	Protein AMBP	1094.43	3280.27	3	3280.26	0.0023	0.701163	95	1.7e-07	R	AVLPQEEEGSGGGQLVTEVTK	K	L62S	2	3.67
P02760	Protein AMBP	1193.43	2384.84	2	2384.84	0.0017	0.670906	21.52	1.8	E	GSGGGQLVTEVTK	K	L62S	2	3.67
P02760	Protein AMBP	1193.43	2384.84	2	2384.84	0.0017	0.670906	50.37	0.0024	E	GSGGGQLVTEVTK	K	L62S	2	3.67
P02760	Protein AMBP	1190.75	3569.23	3	3569.23	0.0026	0.728449	69.66	3.4e-05	V	LPQEEEGSGGGQLVTEVTK	K	L8S3	3	3.67
P02760	Protein AMBP	1190.75	3569.23	3	3569.23	0.0026	0.728449	74.62	1.1e-05	V	LPQEEEGSGGGQLVTEVTK	K	L8S3	3	3.67
P02760	Protein AMBP	1641.14	3280.27	2	3280.26	0.0024	0.701163	29.05	0.65	R	AVLPQEEEGSGGGQLVTEVTK	K	L62S	2	3.67
P02760	Protein AMBP	1037.73	3110.16	3	3110.16	0.0024	0.803818	80.72	3.7e-06	V	LPQEEEGSGGGQLVTEVTK	K	L62S	2	3.67
P02760	Protein AMBP	1067.78	3200.31	3	3200.31	0.0025	0.781175	71.8	1.5e-05	R	AVLPQEEEGSGGGQLVTEVTK	K	L6S	1	3.67
P02760	Protein AMBP	1094.43	3280.27	3	3280.26	0.0026	0.792619	60.35	0.00048	R	AVLPQEEEGSGGGQLVTEVTK	K	L62S	2	3.67
P02760	Protein AMBP	1094.43	3280.27	3	3280.26	0.0029	0.884075	83.76	2.2e-06	R	AVLPQEEEGSGGGQLVTEVTK	K	L62S	2	3.67
P02760	Protein AMBP	1641.14	3280.27	2	3280.26	0.0032	0.945046	83.7	2.2e-06	R	AVLPQEEEGSGGGQLVTEVTK	K	L62S	2	3.67
P02760	Protein AMBP	1094.43	3280.27	3	3280.26	0.0032	0.975531	93.68	2.2e-07	R	AVLPQEEEGSGGGQLVTEVTK	K	L62S	2	3.67
P02760	Protein AMBP	1556.09	3110.16	2	3110.16	0.0033	1.06104	99.82	4.5e-08	V	LPQEEEGSGGGQLVTEVTK	K	L62S	2	3.67
P02760	Protein AMBP	1190.75	3569.23	3	3569.23	0.0038	1.06466	75.39	9e-06	V	LPQEEEGSGGGQLVTEVTK	K	L8S3	3	3.67
P02760	Protein AMBP	1215.94	2429.86	2	2429.85	0.0026	1.07002	9.87	25	R	AVLPQEEEGSGGGQ	L	L6S	1	3.67
P02760	Protein AMBP	1641.14	3280.27	2	3280.26	0.0036	1.06699	71.43	3.8e-05	R	AVLPQEEEGSGGGQLVTEVTK	K	L6	0	3.67
P02760	Protein AMBP	1451.02	2900.03	2	2900.02	0.0033	1.13792	46.16	0.0072	P	QEEEGSGGGQLVTEVTK	K	L6	0	3.67
P02760	Protein AMBP	967.682	2900.03	3	2900.02	0.0034	1.20689	81.92	1.9e-06	P	QEEEGSGGGQLVTEVTK	K	L6	0	3.67
P02760	Protein AMBP	1191.88	2381.75	2	2381.75	0.0028	1.13362	7.13	20	R	AVLPQEEEGSGGG	Q	L6	0	3.67
P02760	Protein AMBP	1011.08	3030.21	3	3030.2	0.0036	1.18804	70.81	3.9e-05	V	LPQEEEGSGGGQLVTEVTK	K	L6S	1	3.67
P02760	Protein AMBP	1163.37	2324.73	2	2324.73	0.0028	1.20444	3.98	45	R	AVLPQEEEGSGG	G	L6	0	3.67
P02760	Protein AMBP	1051.73	3152.17	3	3152.17	0.0039	1.23724	66.91	8.7e-05	R	AVLPQEEEGSGGGQLVTEVT	K	L6	0	3.67
P02760	Protein AMBP	1094.43	3280.27	3	3280.26	0.0041	1.2499	94.23	8.9e-08	R	AVLPQEEEGSGGGQLVTEVTK	K	L6	0	3.67
P02760	Protein AMBP	875.307	2622.9	3	2622.89	0.0034	1.29628	39.37	0.024	R	AVLPQEEEGSGGGQL	V	L6	0	3.67
P02760	Protein AMBP	1190.75	3569.23	3	3569.23	0.0047	1.31681	70.94	2.5e-05	V	LPQEEEGSGGGQLVTEVTK	K	L8S3	3	3.67
P02760	Protein AMBP	1037.73	3110.16	3	3110.16	0.0042	1.38257	89.71	4.7e-07	V	LPQEEEGSGGGQLVTEVTK	K	L6	0	3.67
P02760	Protein AMBP	924.996	2771.97	3	2771.96	0.0039	1.44302	95.22	8.6e-08	Q	EEEGSGGGQLVTEVTK	K	L6	0	3.67
P02760	Protein AMBP	1037.73	3110.16	3	3110.16	0.0045	1.47902	93.99	1.8e-07	V	LPQEEEGSGGGQLVTEVTK	K	L6	0	3.67
P02760	Protein AMBP	1556.09	3110.16	2	3110.16	0.0047	1.51118	65.83	0.00012	V	LPQEEEGSGGGQLVTEVTK	K	L6	0	3.67
P02760	Protein AMBP	1106.35	2210.69	2	2210.69	0.0036	1.58322	0.54	110	R	AVLPQEEEGS	G	L6	0	3.67
P02760	Protein AMBP	1037.73	3110.16	3	3110.16	0.0051	1.67194	96.78	9.6e-08	V	LPQEEEGSGGGQLVTEVTK	K	L6	0	3.67
P02760	Protein AMBP	1094.89	2187.76	2	2187.75	0.0037	1.69123	0.94	160	R	AVLPQEEEGSG	G	L6S	1	3.67
P02760	Protein AMBP	1067.78	3200.31	3	3200.31	0.0055	1.71858	83.6	1e-06	R	AVLPQEEEGSGGGQLVTEVTK	K	L6S	1	3.67
P02760	Protein AMBP	1190.75	3569.23	3	3569.23	0.0062	1.73707	66.95	6.3e-05	V	LPQEEEGSGGGQLVTEVTK	K	L8S3	3	3.67
P02760	Protein AMBP	1190.75	3569.23	3	3569.23	0.0062	1.73707	68.13	4.8e-05	V	LPQEEEGSGGGQLVTEVTK	K	L8S3	3	3.67
P02760	Protein AMBP	1556.09	3110.16	2	3110.16	0.0055	1.7684	32.34	0.26	V	LPQEEEGSGGGQLVTEVTK	K	L6	0	3.67
P02760	Protein AMBP	1556.09	3110.16	2	3110.16	0.0055	1.7684	49.33	0.0053	V	LPQEEEGSGGGQLVTEVTK	K	L6	0	3.67
P02760	Protein AMBP	1257.95	2513.88	2	2513.88	0.0045	1.75028	58.33	0.00041	E	EGSGGGQLVTEVTK	K	L6	0	3.67
P02760	Protein AMBP	1134.86	2267.71	2	2267.71	0.0041	1.80799	4.88	43	R	AVLPQEEEGSG	G	L6	0	3.67
P02760	Protein AMBP	1037.73	3110.16	3	3110.16	0.0057	1.86486	92.11	2.7e-07	V	LPQEEEGSGGGQLVTEVTK	K	L6	0	3.67
P02760	Protein AMBP	1083.42	2164.82	2	2164.82	0.0041	1.84773	9.1	25	R	AVLPQEEEGSGG	G	L6	0	3.67
P02760	Protein AMBP	1556.09	3110.16	2	3110.16	0.0059	1.89701	23.37	2	V	LPQEEEGSGGGQLVTEVTK	K	L6	0	3.67
P02760	Protein AMBP	1516.11	3030.21	2	3030.2	0.0063	2.07907	39.96	0.046	V	LPQEEEGSGGGQLVTEVTK	K	L6S	1	3.67
P02760	Protein AMBP	1018.05	3051.13	3	3051.12	0.0064	2.13036	61.44	0.00028	R	AVLPQEEEGSGGGQLVTEV	T	L62S	2	3.67
P02760	Protein AMBP	1451.02	2900.03	2	2900.02	0.0061	2.10343	77.44	5.5e-06	P	QEEEGSGGGQLVTEVTK	K	L62S	2	3.67
P02760	Protein AMBP	1386.99	2771.97	2	2771.96	0.0059	2.12846	78.87	3.6e-06	Q	EEEGSGGGQLVTEVTK	K	L62S	2	3.67
P02760	Protein AMBP	1556.09	3110.17	2	3110.16	0.0069	2.21854	18.79	5.6	V	LPQEEEGSGGGQLVTEVTK	K	L62S	2	3.67
P02760	Protein AMBP	1037.73	3110.17	3	3110.16	0.0069	2.25069	51.96	0.0013	V	LPQEEEGSGGGQLVTEVTK	K	L62S	2	3.67
P02760	Protein AMBP	1190.75	3569.23	3	3569.23	0.008	2.24138	59.82	0.00031	V	LPQEEEGSGGGQLVTEVTK	K	L8S3	3	3.67
P02760	Protein AMBP	1190.75	3569.23	3	3569.23	0.008	2.24138	70.16	2.9e-05	V	LPQEEEGSGGGQLVTEVTK	K	L8S3	3	3.67
P02760	Protein AMBP	1556.09	3110.17	2	3110.16	0.0071	2.28284	10.31	40	V	LPQEEEGSGGGQLVTEVTK	K	L62S	2	3.67
P02760	Protein AMBP	1556.09	3110.17	2	3110.16	0.0071	2.28284	31.04	0.33	V	LPQEEEGSGGGQLVTEVTK	K	L62S	2	3.67
P02760	Protein AMBP	1556.09	3110.17	2	3110.16	0.0071	2.28284	20.15	4.1	V	LPQEEEGSGGGQLVTEVTK	K	L62S	2	3.67
P02760	Protein AMBP	1247.45	3739.34	3	3739.33	0.0087	2.35336	101.4	2e-08	R	AVLPQEEEGSGGGQLVTEVTK	K	L8S3	3	3.67
P02760	Protein AMBP	1556.09	3110.17	2	3110.16	0.0073	2.34715	22.2	2.6	V	LPQEEEGSGGGQLVTEVTK	K	L62S	2	3.67
P02760	Protein AMBP	1641.14	3280.27	2	3280.26	0.0078	2.34737	92.51	1.3e-07	R	AVLPQEEEGSGGGQLVTEVTK	K	L62S	2	3.67
P02760	Protein AMBP	1204.76	3611.25	3	3611.24	0.0088	2.43684	9.99	32	R	AVLPQEEEGSGGGQLVTEVT	K	L8S3	3	3.67
P02760	Protein AMBP	1272.97	2543.93	2	2543.93	0.0062	2.43718	10.33	14	R	AVLPQEEEGSGG	G	L8	0	3.67
P02760	Protein AMBP	1556.09	3110.17	2	3110.16	0.0079	2.54006	17.32	8	V	LPQEEEGSGGGQLVTEVTK	K	L62S	2	3.67
P02760	Protein AMBP	1556.09	3110.17	2	3110.16	0.0079	2.54006	94.98	1.4e-07	V	LPQEEEGSGGGQLVTEVTK	K	L62S	2	3.67
P02760	Protein AMBP	1247.45	3739.34	3	3739.33	0.0099	2.67427	70.7	1.3e-05	R	AVLPQEEEGSGGGQLVTEVTK	K	L8S3	3	3.67
P02760	Protein AMBP	1099.76	3296.27	3	3296.26	0.0088	2.66969	54.66	0.0017	R	AVLPQEEEGSGGGQLVTEVTK	K	L62S; Oxidation (P)	2	3.67
P02760	Protein AMBP	1274.11	3819.3	3	3819.29	0.0103	2.69684	38.75	0.05	R	AVLPQEEEGSGGGQLVTEVTK	K	L8S4	4	3.67
P02760	Protein AMBP	1255.92	2509.82	2	2509.81	0.007	2.74921	31.82	0.092	R	AVLPQEEEGSGGGQ	L	L62S	2	3.67
P02760	Protein AMBP	1485.45	2968.89	2	2968.88	0.0083	2.79567	16.61	6	R	AVLPQEEEGSGGGQ	L	L8S3	3	3.67
P02760	Protein AMBP	1223.78	3668.31	3	3668.3	0.0103	2.8351	83.02	1.4e-06	A	VLPQEEEGSGGGQLVTEVTK	K	L8S3	3	3.67
P02760	Protein AMBP	1641.14	3280.27	2	3280.26	0.0094	2.83514	77.53	9.1e-06	R	AVLPQEEEGSGGGQLVTEVTK	K	L62S	2	3.67
P02760	Protein AMBP	1220.8	3659.39	3	3659.38	0.0107	2.95132	69.76	2.5e-05	R	AVLPQEEEGSGGGQLVTEVTK	K	L8S2	2	3.67
P02760	Protein AMBP	1220.8	3659.39	3	3659.38	0.0107	2.95132	77.38	4.3e-06	R	AVLPQEEEGSGGGQLVTEVTK	K	L8S2	2	3.67
P02760	Protein AMBP	1641.14	3280.27	2	3280.26	0.0096	2.89611	80.05	5.1e-06	R	AVLPQEEEGSGGGQLVTEVTK	K	L62S	2	3.67
P02760	Protein AMBP	1215.94	2429.86	2	2429.85	0.0074	3.04545	4.9	89	R	AVLPQEEEGSGGGQ	L	L6S	1	3.67
P02760	Protein AMBP	1421.42	2840.83	2	2840.82	0.0087	3.0625	0.52	230	R	AVLPQEEEGSGGG	Q	L8S3	3	3.67
P02760	Protein AMBP	1616.53	3231.04	2	3231.03	0.0104	3.21879	35.79	0.078	Q	EEEGSGGGQLVTEVTK	K	L8S3	3	3.67
P02760	Protein AMBP	1123.4	2244.78	2	2244.77	0.0073	3.20745	7.53	33	R	AVLPQEEEGSGG	G	L6S	1	3.67
P02760	Protein AMBP	1037.73	3110.17	3	3110.16	0.0102	3.31173	90.1	4.1e-07	V	LPQEEEGSGGGQLVTEVTK	K	L62S	2	3.67
P02760	Protein AMBP	1067.78	3200.32	3	3200.31	0.0106	3.31218	95.69	1.3e-07	R	AVLPQEEEGSGGGQLVTEVTK	K	L6S	1	3.67
P02760	Protein AMBP	1641.14	3280.28	2	3280.26	0.0112	3.38387	68.11	8.1e-05	R	AVLPQEEEGSGGGQLVTEVTK	K	L62S	0	3.67
P02760	Protein AMBP	1641.15	3280.28	2	3280.26	0.0118	3.56679	56.29	0.0012	R	AVLPQEEEGSGGGQLVTEVTK	K	L62S	0	3.67
P02760	Protein AMBP	1274.11	3819.3	3	3819.29	0.0142	3.71797	78.68	4.2e-06	R	AVLPQEEEGSGGGQLVTEVTK	K	L8S4	4	3.67
P02760	Protein AMBP	1556.09	3110.17	2	3110.16	0.0123	3.95478	22.92	2.3	V	LPQEEEGSGGGQLVTEVTK	K	L62S	0	3.67
P02760	Protein AMBP	1322.47	2642.93	2	2642.92	0.0111	4.1999	58.11	0.00042	E	EEGSGGGQLVTEVTK	K	L62S	2	3.67
P02760	Protein AMBP	1220.8	3659.39	3	3659.38	0.0161	4.42698	80.92	2e-06	R	AVLPQEEEGSGGGQLVTEVTK	K	L8S2	2	3.67
P02760	Protein AMBP	1556.09	3110.17	2	3110.16	0.0137	4.40492	80.32	4e-06	V	LPQEEEGSGGGQLVTEVTK	K	L62S	2	3.67
P02760	Protein AMBP	1870.68	3739.35	2	3739.33	0.0165	4.41255	29.96	0.25	R	AVLPQEEEGSGGGQLVTEVTK	K	L8S3	3	3.67
P02760	Protein AMBP	1037.73	3110.17	3	3110.16	0.0138	4.46923	99.54	4.8e-08	V	LPQEEEGSGGGQLVTEVTK	K	L62S	2	3.67
P02760	Protein AMBP	1526.57	3051.14	2	3051.12	0.0138	4.52293	23.09	2	R	AVLPQEEEGSGGGQLVTEV	T	L62S	2	3.67
P02760	Protein AMBP													1.31
P49788	Retinoic acid receptor responder protein 1	943.703	2828.09	3	2828.09	-0.0027	-0.954708	26.5	0.93	P	AGSGDPDDPGQPQDAGVPR	R	L6	0	3.42
P49788	Retinoic acid receptor responder protein 1	970.356	2908.04	3	2908.05	-0.0012	-0.378261	32.8	0.17	P	AGSGDPDDPGQPQDAGVPR	R	L6S	1	3.42
P05060	Secretogranin-1	944.339	2829.99	3	2829.99	0.0008	0.282686	29.42	0.13	R	DPADASEAHESSSR	G	L8	0	3.91
P49788	Retinoic acid receptor responder protein 1													0.5
P05060	Secretogranin-1	817.969	2450.88	3	2450.88	0.0013	0.530421	46.64	0.0065	R	DPADASEAHESSSR	G	L6	0	3.91
P05060	Secretogranin-1	817.969	2450.88	3	2450.88	0.0013	0.530421	54.06	0.0012	R	DPADASEAHESSSR	G	L6	0	3.91
P05060	Secretogranin-1	817.969	2450.88	3	2450.88	0.0014	0.571223	51.05	0.0023	R	DPADASEAHESSSR	G	L6	0	3.91
P05060	Secretogranin-1	817.969	2450.88	3	2450.88	0.0017	0.734429	53.33	0.0014	R	DPADASEAHESSSR	G	L6	0	3.91
P05060	Secretogranin-1	817.969	2450.88	3	2450.88	0.0021	0.856834	17.7	4.6	R	DPADASEAHESSSR	G	L6	0	3.91
P05060	Secretogranin-1	817.969	2450.88	3	2450.88	0.0021	0.897636	53.25	0.0013	R	DPADASEAHESSSR	G	L6	0	3.91
P05060	Secretogranin-1	836.976	2507.91	3	2507.9	0.0022	0.877226	13.44	13	R	DPADASEAHESSSRG	E	L6	0	3.91
P05060	Secretogranin-1	944.34	2830	3	2829.99	0.0025	0.883394	14.93	3.8	R	DPADASEAHESSSR	G	L8	0	3.91
P05060	Secretogranin-1	817.969	2450.89	3	2450.88	0.0022	0.938437	42.23	0.016	R	DPADASEAHESSSR	G	L6	0	3.91
P05060	Secretogranin-1	817.969	2450.89	3	2450.88	0.0022	0.938437	42.23	0.016	R	DPADASEAHESSSR	G	L6	0	3.91
P05060	Secretogranin-1						#DIV/0!							0
Q4V9L6	Transmembrane protein 119	1263.45	2524.88	2	2524.88	0.0031	1.22778	10.3	0.11	K	ATFLEDVAGSGEAEG	S	L6S	1	3.5
Q4V9L6	Transmembrane protein 119													1
*For calculation of the isolectric points of the attachment sites, see Supplementary Table 2

## Sheet: Supple Table_3b_8-mers
Suppl. Table 3b. Degrees of sulfation of each octamer (8-mer) glycopeptide of individual core proteoglycans.
UniProt accession ID	Core Proteoglycan	Experimental m/z	Experimental neutral mass (Mr)	Charge (z)	Calculated Neutral mass (Mr)	Delta massa (Exp Mr - Cal Mr)	Accuracy (ppm)	Mascot score	Expect score	Residue before	Sequence	Residue after	Glycan composition (length (Ln) and level of sulfation (Sn))	Sulfate modification degree	Isolectric point*
P13727	Bone marrow proteoglycan	1492.51	2983.01	2	2983.01	0.0027	0.871603	59.58	0.00026	R	ELEEEEEWGSGSEDASK	K	L6S	1	3.45
P13727	Bone marrow proteoglycan	968.692	2903.05	3	2903.05	0.0039	1.34341	13.11	18	R	ELEEEEEWGSGSEDASK	K	L6	0	3.45
P13727	Bone marrow proteoglycan	995.347	2983.02	3	2983.01	0.0114	3.82165	74.81	8.7e-06	R	ELEEEEEWGSGSEDASK	K	L6S	1	3.45
P13727	Bone marrow proteoglycan	1022	3062.98	3	3062.96	0.0124	4.04837	60.05	0.00021	R	ELEEEEEWGSGSEDASK	K	L6	0	3.45
P13727	Bone marrow proteoglycan	1532.5	3062.98	2	3062.96	0.0124	4.04837	24.68	0.73	R	ELEEEEEWGSGSEDASK	K	L6	0	3.45
P13727	Bone marrow proteoglycan	1532.5	3062.98	2	3062.96	0.0134	4.37485	60.26	0.00016	R	ELEEEEEWGSGSEDASK	K	L6	0	3.45
Q96GW7	Brevican core protein	1120.42	3358.25	3	3358.25	0.0022	0.655103	68.85	6.3e-05	Y	SIPIMEDGGGGSSTPEDPAEAPR	T	Oxidation (M); L6S	1	3.49
Q96GW7	Brevican core protein	934.662	2800.97	3	2800.96	0.004	1.42808	65.65	6e-05	M	EDGGGGSSTPEDPAEAPR	T	L6S	1	3.49
Q96GW7	Brevican core protein	1401.49	2800.97	2	2800.96	0.0051	1.7851	35.4	0.069	M	EDGGGGSSTPEDPAEAPR	T	L6S	1	3.49
Q96GW7	Brevican core protein	1120.43	3358.26	3	3358.25	0.0109	3.24574	67.13	9.5e-05	Y	SIPIMEDGGGGSSTPEDPAEAPR	T	Oxidation (M); L6S	1	3.49
P16070	CD44 antigen	1188.13	3561.36	3	3561.35	0.0044	1.23548	33.57	0.24	R	TNPEDIYPSNPTDDDVSSGSSSER	S	L6	0	3.37
P16070	CD44 antigen	1314.5	3940.47	3	3940.47	0.0065	1.67493	24.51	0.32	R	TNPEDIYPSNPTDDDVSSGSSSER	S	L8	0	3.37
P16070	CD44 antigen	1241.43	3721.28	3	3721.27	0.0121	3.25158	21.87	2.9	R	TNPEDIYPSNPTDDDVSSGSSSER	S	L6	0	3.37
P16070	CD44 antigen	1214.78	3641.32	3	3641.31	0.012	3.29552	67.36	8.4e-05	R	TNPEDIYPSNPTDDDVSSGSSSER	S	L6S	1	3.37
P16070	CD44 antigen	1861.65	3721.28	2	3721.27	0.015	4.00401	5.95	110	R	TNPEDIYPSNPTDDDVSSGSSSER	S	L6	0	3.37
P16070	CD44 antigen	1394.46	4180.35	3	4180.34	0.0179	4.28195	18.01	1.7	R	TNPEDIYPSNPTDDDVSSGSSSER	S	L8S3	3	3.37
P16070	CD44 antigen	1214.78	3641.33	3	3641.31	0.0162	4.44895	39.91	0.048	R	TNPEDIYPSNPTDDDVSSGSSSER	S	L6S	1	3.37
P06307	Cholecystokinin	899.734	2696.18	3	2696.18	-0.0007	-0.259626	20.62	2.1	A	LTQPVPPADPAGSGLQR	A	L6	0	5.88
P06307	Cholecystokinin	954.729	2861.16	3	2861.16	0.0033	1.15338	15.19	4.1	T	QPVPPADPAGSGLQR	A	L8	0	5.88
O95196	Chondroitin sulfate proteoglycan 5	1202.96	2403.91	2	2403.9	0.0073	3.03673	7.72	0.19	R	EAGSAVEAEELVK	G	L6S	1	4.25
P10645	Chromogranin-A	671.59	2011.75	3	2011.75	-0.0004	-0.198832	7.5	28	K	KEEEGSANR	R	L6	0	6.23
P10645	Chromogranin-A	671.59	2011.75	3	2011.75	0.0004	0.198832	1.39	110	K	KEEEGSANR	R	L6	0	6.23
P10645	Chromogranin-A	671.59	2011.75	3	2011.75	0.0004	0.198832	5.88	39	K	KEEEGSANR	R	L6	0	6.23
P10645	Chromogranin-A	671.59	2011.75	3	2011.75	0.0005	0.24854	10.54	13	K	KEEEGSANR	R	L6	0	6.23
P10645	Chromogranin-A	671.59	2011.75	3	2011.75	0.0005	0.24854	15.73	4	K	KEEEGSANR	R	L6	0	6.23
P10645	Chromogranin-A	671.59	2011.75	3	2011.75	0.0007	0.347956	11.48	11	K	KEEEGSANR	R	L6	0	6.23
P10645	Chromogranin-A	671.59	2011.75	3	2011.75	0.0007	0.347956	5.82	39	K	KEEEGSANR	R	L6	0	6.23
P10645	Chromogranin-A	671.591	2011.75	3	2011.75	0.0008	0.397664	9.38	17	K	KEEEGSANR	R	L6	0	6.23
P10645	Chromogranin-A	671.591	2011.75	3	2011.75	0.0008	0.397664	5.55	42	K	KEEEGSANR	R	L6	0	6.23
P10645	Chromogranin-A	671.591	2011.75	3	2011.75	0.0012	0.596496	10.17	15	K	KEEEGSANR	R	L6	0	6.23
P10645	Chromogranin-A	671.591	2011.75	3	2011.75	0.0014	0.695912	6.48	36	K	KEEEGSANR	R	L6	0	6.23
P10645	Chromogranin-A	671.591	2011.75	3	2011.75	0.0017	0.845036	6.1	40	K	KEEEGSANR	R	L6	0	6.23
P10645	Chromogranin-A	671.591	2011.75	3	2011.75	0.0018	0.894744	10.69	14	K	KEEEGSANR	R	L6	0	6.23
P10645	Chromogranin-A	671.591	2011.75	3	2011.75	0.0022	1.09358	4.66	56	K	KEEEGSANR	R	L6	0	6.23
P39059	Collagen alpha-1(XV) chain	1142.12	3423.32	3	3423.32	0.0042	1.25609	128.89	6.8e-11	H	SVDGDPITDSGSGAGAFLDIAEEK	N	L6S	1	3.8
P39059	Collagen alpha-1(XV) chain	1712.67	3423.33	2	3423.32	0.0107	3.12562	40.89	0.044	H	SVDGDPITDSGSGAGAFLDIAEEK	N	L6S	1	3.8
P39059	Collagen alpha-1(XV) chain	1168.77	3503.29	3	3503.28	0.0148	4.22462	63.57	0.0002	H	SVDGDPITDSGSGAGAFLDIAEEK	N	L6	0	3.8
P39059	Collagen alpha-1(XV) chain	1168.77	3503.29	3	3503.28	0.0151	4.31025	73.16	2.2e-05	H	SVDGDPITDSGSGAGAFLDIAEEK	N	L6	0	3.8
P25940	Collagen alpha-3(V) chain	903.644	2707.91	3	2707.91	0.0039	1.47716	51.26	0.0013	R	EDEEGDDSTMGPDFR	A	Oxidation (M); L6	0	3.33
P25940	Collagen alpha-3(V) chain	1394.94	2787.87	2	2787.86	0.0075	2.65436	31.63	0.046	R	EDEEGDDSTMGPDFR	A	Oxidation (M); L6S	1	3.33
Q6UXH8	Collagen and calcium-binding EGF domain-containing protein 1	1071.36	2140.7	2	2140.7	0.0011	0.51385	31.83	0.15	M	DLGSGDDHPR	R	L6S	1	3.93
Q6UXH8	Collagen and calcium-binding EGF domain-containing protein 1	1071.36	2140.7	2	2140.7	0.0015	0.700705	21.75	1.6	M	DLGSGDDHPR	R	L6S	1	3.93
Q6UXH8	Collagen and calcium-binding EGF domain-containing protein 1	1111.34	2220.66	2	2220.66	0.0017	0.765539	18.73	0.9	M	DLGSGDDHPR	R	L6	0	3.93
Q6UXH8	Collagen and calcium-binding EGF domain-containing protein 1	687.923	2060.75	3	2060.74	0.0017	0.824945	17.05	4.6	M	DLGSGDDHPR	R	L6	0	3.93
P07585	Decorin	843.969	2528.89	3	2528.89	0	0	68.3	4e-05	E	DEASGIGPEVPDDR	D	L6S	1	3.5
P07585	Decorin	1305.43	2608.84	2	2608.84	0.0006	0.191656	39.3	0.013	E	DEASGIGPEVPDDR	D	L6	0	3.5
P07585	Decorin	817.317	2448.93	3	2448.93	0.0017	0.694181	47.92	0.005	E	DEASGIGPEVPDDR	D	L6	0	3.5
P07585	Decorin	996.993	2987.96	3	2987.95	0.0038	1.23831	11.76	5.3	E	DEASGIGPEVPDDR	D	L8S2	2	3.5
P07585	Decorin	1225.47	2448.93	2	2448.93	0.0032	1.30669	19.93	3	E	DEASGIGPEVPDDR	D	L6	0	3.5
P07585	Decorin	996.993	2987.96	3	2987.95	0.0047	1.53952	15.91	2	E	DEASGIGPEVPDDR	D	L8S2	2	3.5
P07585	Decorin	1023.65	3067.92	3	3067.91	0.0053	1.72756	23.37	1.2	E	DEASGIGPEVPDDR	D	L8S3	3	3.5
P07585	Decorin	1265.45	2528.89	2	2528.89	0.0056	2.17487	47.21	0.005	E	DEASGIGPEVPDDR	D	L6S	1	3.5
P81605	Dermcidin	1103.43	3307.27	3	3307.27	-0.0002	-0.0604728	64.21	0.00019	A	YDPEAASAPGSGNPCHEASAAQK	E	L6	0	6.78
P81605	Dermcidin	914.664	2740.97	3	2740.97	0.0014	0.474285	48.99	0.0038	A	SAPGSGNPCHEASAAQK	E	L6S	1	6.78
P81605	Dermcidin	914.665	2740.97	3	2740.97	0.0028	1.02154	2.77	150	A	SAPGSGNPCHEASAAQK	E	L6S	1	6.78
P81605	Dermcidin	1075.73	3224.17	3	3224.17	0.0045	1.39571	49.43	0.0045	Y	DPEAASAPGSGNPCHEASAAQK	E	L6S	1	6.78
P81605	Dermcidin	1037.39	3109.14	3	3109.14	0.0045	1.47951	38.93	0.052	D	PEAASAPGSGNPCHEASAAQK	E	L6S	1	6.78
P81605	Dermcidin	1130.09	3387.24	3	3387.23	0.0056	1.65327	75.65	1.2e-05	A	YDPEAASAPGSGNPCHEASAAQK	E	L6S	1	6.78
P81605	Dermcidin	1371.49	2740.97	2	2740.97	0.0048	1.71472	40.09	0.03	A	SAPGSGNPCHEASAAQK	E	L6S	1	6.78
P81605	Dermcidin	1256.46	3766.35	3	3766.34	0.0068	1.80547	18.74	0.89	A	YDPEAASAPGSGNPCHEASAAQK	E	L8S	1	6.78
P81605	Dermcidin	1283.11	3846.31	3	3846.3	0.0072	1.87193	41.76	0.0073	A	YDPEAASAPGSGNPCHEASAAQK	E	L8S2	2	6.78
P81605	Dermcidin	1694.63	3387.24	2	3387.23	0.0069	2.03706	10.8	35	A	YDPEAASAPGSGNPCHEASAAQK	E	L6S	1	6.78
P81605	Dermcidin	1256.46	3766.35	3	3766.34	0.0119	3.15957	12.16	4	A	YDPEAASAPGSGNPCHEASAAQK	E	L8S	1	6.78
P81605	Dermcidin	1371.5	2740.98	2	2740.97	0.0094	3.39296	29.17	0.37	A	SAPGSGNPCHEASAAQK	E	L6S	1	6.78
Q14494	Endoplasmic reticulum membrane sensor NFE2L1	1066.85	2131.69	2	2131.69	0.0011	0.516023	8.26	0.17	R	DPEGSVSGSQP	N	L6S	1	4
Q9NQ30	Endothelial cell-specific molecule 1	864.306	2589.89	3	2589.9	-0.0007	-0.270281	25.61	0.66	L	TEHDMASGDGNIVR	E	Oxidation (M); L6S	1	4.02
Q9NQ30	Endothelial cell-specific molecule 1	1295.96	2589.9	2	2589.9	0.0085	3.28199	14.34	9.7	L	TEHDMASGDGNIVR	E	Oxidation (M); L6S	1	4.02
P04233	HLA class II histocompatibility antigen gamma chain	1138.44	2274.86	2	2274.86	0.0013	0.571465	25.68	0.79	E	LEDPSSGLGVTK	Q	L6S	1	3.67
P04233	HLA class II histocompatibility antigen gamma chain	1017.37	2032.73	2	2032.73	0.002	0.934704	9.55	25	E	DPSSGLGVTK	Q	L6S	1	3.67
P04233	HLA class II histocompatibility antigen gamma chain	959.861	1917.71	2	1917.7	0.0047	2.50299	1.26	170	D	PSSGLGVTK	Q	L6S	1	3.67
P04233	HLA class II histocompatibility antigen gamma chain	1081.9	2161.78	2	2161.77	0.0054	2.45169	7.71	38	L	EDPSSGLGVTK	Q	L6S	1	3.67
P04233	HLA class II histocompatibility antigen gamma chain	1407.52	2813.02	2	2813.01	0.01	3.5549	31.94	0.22	S	ESLELEDPSSGLGVTK	Q	L6	0	3.67
P04233	HLA class II histocompatibility antigen gamma chain	1057.36	2112.7	2	2112.69	0.0085	4.02331	4.84	81	E	DPSSGLGVTK	Q	L6	0	3.67
Q16363	Laminin subunit alpha-4	984.004	2948.99	3	2949	-0.007	-2.37369	25.67	0.55	G	DDNAFPFDIEGSSAVGR	Q	L6	0	4.37
Q16363	Laminin subunit alpha-4	1435.52	2869.03	2	2869.04	-0.0068	-2.37013	23.95	1.3	G	DDNAFPFDIEGSSAVGR	Q	L6S	1	4.37
Q16363	Laminin subunit alpha-4	976.359	2926.05	3	2926.06	-0.0062	-2.11889	23.77	1.4	S	GDDNAFPFDIEGSSAVGR	Q	L6S	1	4.37
Q16363	Laminin subunit alpha-4	957.352	2869.03	3	2869.04	-0.0041	-1.42905	19.91	3.4	G	DDNAFPFDIEGSSAVGR	Q	L6S	1	4.37
Q16363	Laminin subunit alpha-4	957.352	2869.04	3	2869.04	-0.0036	-1.25478	26.44	0.73	G	DDNAFPFDIEGSSAVGR	Q	L6S	1	4.37
Q16363	Laminin subunit alpha-4	1002.4	3004.17	3	3004.17	-0.0033	-1.09847	35.4	0.13	A	ASGDDNAFPFDIEGSSAVGR	Q	L6	0	4.37
Q16363	Laminin subunit alpha-4	1464.04	2926.06	2	2926.06	-0.0032	-1.1278	19.5	3.8	S	GDDNAFPFDIEGSSAVGR	Q	L6S	1	4.37
Q16363	Laminin subunit alpha-4	976.36	2926.06	3	2926.06	-0.0028	-0.956918	53	0.0017	S	GDDNAFPFDIEGSSAVGR	Q	L6S	1	4.37
Q16363	Laminin subunit alpha-4	1057.07	3168.19	3	3168.19	-0.0028	-0.883784	34.88	0.052	G	DDNAFPFDIEGSSAVGR	Q	L8	0	4.37
Q16363	Laminin subunit alpha-4	984.005	2948.99	3	2949	-0.0026	-0.881656	38.4	0.03	G	DDNAFPFDIEGSSAVGR	Q	L6	0	4.37
Q16363	Laminin subunit alpha-4	949.708	2846.1	3	2846.1	-0.0024	-0.878394	53.01	0.0021	S	GDDNAFPFDIEGSSAVGR	Q	L6	0	4.37
Q16363	Laminin subunit alpha-4	957.353	2869.04	3	2869.04	-0.0023	-0.801662	20.35	3	G	DDNAFPFDIEGSSAVGR	Q	L6S	1	4.37
Q16363	Laminin subunit alpha-4	1303.46	2604.9	2	2604.9	-0.0018	-0.691006	3.21	120	N	AFPFDIEGSSAVGR	Q	L6	0	4.37
Q16363	Laminin subunit alpha-4	930.701	2789.08	3	2789.08	-0.0018	-0.645374	49.1	0.0049	G	DDNAFPFDIEGSSAVGR	Q	L6	0	4.37
Q16363	Laminin subunit alpha-4	1029.05	3084.13	3	3084.13	-0.0015	-0.453937	63.76	0.00016	A	ASGDDNAFPFDIEGSSAVGR	Q	L6S	1	4.37
Q16363	Laminin subunit alpha-4	984.006	2948.99	3	2949	-0.001	-0.305189	25.22	0.62	G	DDNAFPFDIEGSSAVGR	Q	L6	0	4.37
Q16363	Laminin subunit alpha-4	1435.53	2869.04	2	2869.04	0	0	50.5	0.0029	G	DDNAFPFDIEGSSAVGR	Q	L6S	1	4.37
Q16363	Laminin subunit alpha-4	1435.53	2869.04	2	2869.04	0.0006	0.209129	47.13	0.0066	G	DDNAFPFDIEGSSAVGR	Q	L6S	1	4.37
Q16363	Laminin subunit alpha-4	1102.73	3305.17	3	3305.17	0.0007	0.211789	18.79	0.86	S	GDDNAFPFDIEGSSAVGR	Q	L8S	1	4.37
Q16363	Laminin subunit alpha-4	1083.72	3248.15	3	3248.15	0.0009	0.277081	25.61	0.19	G	DDNAFPFDIEGSSAVGR	Q	L8S	1	4.37
Q16363	Laminin subunit alpha-4	1464.04	2926.06	2	2926.06	0.001	0.307581	54.92	0.0011	S	GDDNAFPFDIEGSSAVGR	Q	L6S	1	4.37
Q16363	Laminin subunit alpha-4	976.361	2926.06	3	2926.06	0.0011	0.375932	28.75	0.47	S	GDDNAFPFDIEGSSAVGR	Q	L6S	1	4.37
Q16363	Laminin subunit alpha-4	1395.55	2789.08	2	2789.08	0.0014	0.501957	44.91	0.013	G	DDNAFPFDIEGSSAVGR	Q	L6	0	4.37
Q16363	Laminin subunit alpha-4	1029.05	3084.13	3	3084.13	0.0018	0.616057	42.57	0.021	A	ASGDDNAFPFDIEGSSAVGR	Q	L6S	1	4.37
Q16363	Laminin subunit alpha-4	957.354	2869.04	3	2869.04	0.0017	0.592533	43.58	0.015	G	DDNAFPFDIEGSSAVGR	Q	L6S	1	4.37
Q16363	Laminin subunit alpha-4	957.354	2869.04	3	2869.04	0.002	0.697098	49.73	0.0037	G	DDNAFPFDIEGSSAVGR	Q	L6S	1	4.37
Q16363	Laminin subunit alpha-4	1475.51	2949	2	2949	0.0028	0.949476	40.62	0.019	G	DDNAFPFDIEGSSAVGR	Q	L6	0	4.37
Q16363	Laminin subunit alpha-4	957.355	2869.04	3	2869.04	0.0028	0.975937	51.32	0.0025	G	DDNAFPFDIEGSSAVGR	Q	L6S	1	4.37
Q16363	Laminin subunit alpha-4	1504.02	3006.02	2	3006.02	0.0031	1.03126	38.11	0.033	S	GDDNAFPFDIEGSSAVGR	Q	L6	0	4.37
Q16363	Laminin subunit alpha-4	992.388	1982.76	2	1982.76	0.0022	1.10957	13.09	8.3	F	DIEGSSAVGR	Q	L6	0	4.37
Q16363	Laminin subunit alpha-4	1076.08	3225.22	3	3225.22	0.0036	1.14721	35.06	0.051	S	GDDNAFPFDIEGSSAVGR	Q	L8	0	4.37
Q16363	Laminin subunit alpha-4	984.007	2949	3	2949	0.0035	1.18684	33.98	0.086	G	DDNAFPFDIEGSSAVGR	Q	L6	0	4.37
Q16363	Laminin subunit alpha-4	1475.51	2949	2	2949	0.0036	1.22075	60.56	0.00019	G	DDNAFPFDIEGSSAVGR	Q	L6	0	4.37
Q16363	Laminin subunit alpha-4	1424.06	2846.11	2	2846.1	0.004	1.37029	32.91	0.21	S	GDDNAFPFDIEGSSAVGR	Q	L6	0	4.37
Q16363	Laminin subunit alpha-4	1032.37	2062.72	2	2062.72	0.0032	1.50287	15.85	4.8	F	DIEGSSAVGR	Q	L6S	1	4.37
Q16363	Laminin subunit alpha-4	1543.07	3084.13	2	3084.13	0.0048	1.55635	51.66	0.0027	A	ASGDDNAFPFDIEGSSAVGR	Q	L6S	1	4.37
Q16363	Laminin subunit alpha-4	842.656	2524.95	3	2524.94	0.0041	1.6238	30.3	0.32	N	AFPFDIEGSSAVGR	Q	L6S	1	4.37
Q16363	Laminin subunit alpha-4	976.362	2926.07	3	2926.06	0.0052	1.77713	41	0.028	S	GDDNAFPFDIEGSSAVGR	Q	L6S	1	4.37
Q16363	Laminin subunit alpha-4	1055.7	3164.09	3	3164.09	0.0058	1.86468	62.79	0.00014	A	ASGDDNAFPFDIEGSSAVGR	Q	L6	0	4.37
Q16363	Laminin subunit alpha-4	1504.02	3006.02	2	3006.02	0.0059	1.96273	42.37	0.012	S	GDDNAFPFDIEGSSAVGR	Q	L6	0	4.37
Q16363	Laminin subunit alpha-4	1464.04	2926.07	2	2926.06	0.0058	1.94801	23.36	1.6	S	GDDNAFPFDIEGSSAVGR	Q	L6S	1	4.37
Q16363	Laminin subunit alpha-4	1055.71	3164.09	3	3164.09	0.007	2.24393	33.27	0.13	A	ASGDDNAFPFDIEGSSAVGR	Q	L6	0	4.37
Q16363	Laminin subunit alpha-4	1504.02	3006.02	2	3006.02	0.0069	2.2954	42.02	0.015	S	GDDNAFPFDIEGSSAVGR	Q	L6	0	4.37
Q16363	Laminin subunit alpha-4	1504.02	3006.02	2	3006.02	0.0071	2.36193	52.19	0.0014	S	GDDNAFPFDIEGSSAVGR	Q	L6	0	4.37
Q16363	Laminin subunit alpha-4	1625.09	3248.16	2	3248.15	0.0078	2.37058	1.67	51	G	DDNAFPFDIEGSSAVGR	Q	L8S	1	4.37
Q16363	Laminin subunit alpha-4	1263.48	2524.95	2	2524.94	0.0062	2.4555	18.86	4.3	N	AFPFDIEGSSAVGR	Q	L6S	1	4.37
Q16363	Laminin subunit alpha-4	1583.05	3164.09	2	3164.09	0.0078	2.46517	34.71	0.094	A	ASGDDNAFPFDIEGSSAVGR	Q	L6	0	4.37
Q16363	Laminin subunit alpha-4	1386.8	4157.38	3	4157.37	0.0111	2.69401	12.55	30	A	ASGDDNAFPFDIEGSSAVGR	Q	L6; L6	0	4.37
Q16363	Laminin subunit alpha-4	1003.02	3006.03	3	3006.02	0.0083	2.76113	42.75	0.012	S	GDDNAFPFDIEGSSAVGR	Q	L6	0	4.37
Q16363	Laminin subunit alpha-4	984.009	2949	3	2949	0.0088	3.01798	43.96	0.0095	G	DDNAFPFDIEGSSAVGR	Q	L6	0	4.37
Q16363	Laminin subunit alpha-4	1003.02	3006.03	3	3006.02	0.0092	3.06053	38.64	0.032	S	GDDNAFPFDIEGSSAVGR	Q	L6	0	4.37
Q16363	Laminin subunit alpha-4	1055.71	3164.1	3	3164.09	0.0106	3.3817	53.23	0.0013	A	ASGDDNAFPFDIEGSSAVGR	Q	L6	0	4.37
Q16363	Laminin subunit alpha-4	1435.53	2869.05	2	2869.04	0.01	3.48549	43.7	0.015	G	DDNAFPFDIEGSSAVGR	Q	L6S	1	4.37
Q16363	Laminin subunit alpha-4	1504.02	3006.03	2	3006.02	0.0105	3.49299	56.91	0.00048	S	GDDNAFPFDIEGSSAVGR	Q	L6	0	4.37
Q16363	Laminin subunit alpha-4	1003.02	3006.03	3	3006.02	0.0107	3.55953	37.07	0.047	S	GDDNAFPFDIEGSSAVGR	Q	L6	0	4.37
Q16363	Laminin subunit alpha-4	984.01	2949.01	3	2949	0.0107	3.66226	45.44	0.0068	G	DDNAFPFDIEGSSAVGR	Q	L6	0	4.37
Q16363	Laminin subunit alpha-4	1475.51	2949.01	2	2949	0.011	3.73008	65.44	6.8e-05	G	DDNAFPFDIEGSSAVGR	Q	L6	0	4.37
Q16363	Laminin subunit alpha-4	1475.51	2949.01	2	2949	0.0118	4.00136	50.33	0.0022	G	DDNAFPFDIEGSSAVGR	Q	L6	0	4.37
Q16363	Laminin subunit alpha-4	1504.02	3006.03	2	3006.02	0.0125	4.15833	44.51	0.0081	S	GDDNAFPFDIEGSSAVGR	Q	L6	0	4.37
P06734	Low affinity immunoglobulin epsilon Fc receptor	1070.72	3209.15	3	3209.15	-0.0005	-0.124644	20	3.5	R	LATCTPPASEGSAESMGPDSR	P	Oxidation (M); L6S	1	3.8
P06734	Low affinity immunoglobulin epsilon Fc receptor	1161.4	3481.19	3	3481.19	0.0035	1.0054	3.77	130	C	TPPASEGSAESMGPDSRPDPDGR	L	Oxidation (M); L6	0	3.8
P06734	Low affinity immunoglobulin epsilon Fc receptor	1097.38	3289.11	3	3289.1	0.0038	1.15533	35.14	0.08	R	LATCTPPASEGSAESMGPDSR	P	Oxidation (M); L6	0	3.8
P06734	Low affinity immunoglobulin epsilon Fc receptor	1309.8	3926.39	3	3926.39	0.0052	1.32437	13.15	26	R	LATCTPPASEGSAESMGPDSRPDPDGR	L	Oxidation (M); L6	0	3.8
P06734	Low affinity immunoglobulin epsilon Fc receptor	1283.15	3846.44	3	3846.43	0.0078	2.05385	1.97	380	R	LATCTPPASEGSAESMGPDSRPDPDGR	L	Oxidation (M); L6S	1	3.8
P06734	Low affinity immunoglobulin epsilon Fc receptor	1097.38	3289.11	3	3289.1	0.0086	2.61469	48.68	0.0034	R	LATCTPPASEGSAESMGPDSR	P	Oxidation (M); L6	0	3.8
P06734	Low affinity immunoglobulin epsilon Fc receptor	1309.81	3926.4	3	3926.39	0.0151	3.84578	18.49	7.6	R	LATCTPPASEGSAESMGPDSRPDPDGR	L	Oxidation (M); L6	0	3.8
Q9NQ76	Matrix extracellular phosphoglycoprotein	954.82	1907.63	2	1907.62	0.0009	0.471791	3.35	0.48	F	SGDGQPFK	D	L6S	1	3.56
O00264	Membrane-associated progesterone receptor component 1	1037.05	3108.11	3	3108.11	0	0	79.43	4e-06	R	GDQPAASGDSDDDEPPPLPR	L	L6S	1	3.32
O00264	Membrane-associated progesterone receptor component 1	1018.04	3051.09	3	3051.09	0.0002	0.0655503	72.48	2e-05	G	DQPAASGDSDDDEPPPLPR	L	L6S	1	3.32
O15173	Membrane-associated progesterone receptor component 2	1091.38	2180.74	2	2180.74	0.0025	1.1464	12.71	0.064	K	LGTLGSGSESSN	D	L6S	1	4
O00264	Membrane-associated progesterone receptor component 1	1044.69	3131.06	3	3131.05	0.0096	3.06606	72.86	1.1e-05	G	DQPAASGDSDDDEPPPLPR	L	L6	0	3.32
Q8N729	Neuropeptide W	1055.87	2109.73	2	2109.73	0.0006	0.236997	2.1	130	E	SLDFSGAGQR	L	L6S	1	3.37
Q8N729	Neuropeptide W	1195.07	3582.2	3	3582.2	0.002	0.558316	1.55	230	R	APEPALEPESLDFSGAGQR	L	L8S3	3	3.37
Q8N729	Neuropeptide W	1042.05	3123.13	3	3123.13	0.0018	0.608364	43.09	0.018	R	APEPALEPESLDFSGAGQR	L	L6	0	3.37
Q8N729	Neuropeptide W	1168.42	3502.25	3	3502.24	0.0049	1.3991	47.26	0.003	R	APEPALEPESLDFSGAGQR	L	L8S2	2	3.37
Q8N729	Neuropeptide W	1015.4	3043.18	3	3043.18	0.0048	1.5773	47.04	0.0094	R	APEPALEPESLDFSGAGQR	L	L6S	1	3.37
Q8N729	Neuropeptide W	1195.08	3582.21	3	3582.2	0.0119	3.32198	34.41	0.12	R	APEPALEPESLDFSGAGQR	L	L8S3	3	3.37
Q8N729	Neuropeptide W	1055.88	2109.74	2	2109.73	0.0078	3.64975	0.18	190	E	SLDFSGAGQR	L	L6S	1	3.37
P10451	Osteopontin	1124.38	2246.75	2	2246.75	-0.0004	-0.178035	16.6	4	R	ISHELDSASSE	V	L6S	1	4.13
P10451	Osteopontin	973.985	2918.93	3	2918.93	-0.0005	-0.205555	5.76	20	R	ISHELDSASSEVN	-	L8S2	2	4.13
P10451	Osteopontin	1270.92	2539.82	2	2539.82	0.0024	0.944949	37.79	0.02	R	ISHELDSASSEVN	-	L6	0	4.13
P10451	Osteopontin	820.963	2459.87	3	2459.86	0.0026	1.05697	45.79	0.0064	R	ISHELDSASSEVN	-	L6S	1	4.13
P10451	Osteopontin	794.311	2379.91	3	2379.91	0.0037	1.55468	49.07	0.0035	R	ISHELDSASSEVN	-	L6	0	4.13
P10451	Osteopontin	1190.96	2379.91	2	2379.91	0.0039	1.5967	39.56	0.031	R	ISHELDSASSEVN	-	L6	0	4.13
P10451	Osteopontin	1230.94	2459.87	2	2459.86	0.0055	2.19524	38.89	0.033	R	ISHELDSASSEVN	-	L6S	1	4.13
P10451	Osteopontin	1084.39	3250.16	3	3250.15	0.0077	2.36912	50.19	0.0034	K	DSYETSQLDDQSAETHSHK	Q	L6S	1	4.13
P10451	Osteopontin	1270.92	2539.83	2	2539.82	0.0126	4.96098	40.37	0.015	R	ISHELDSASSEVN	-	L6	0	4.13
Q8IUK5	Plexin domain-containing protein 1	960.357	2878.05	3	2878.05	-0.0002	-0.0694915	26.22	0.84	L	SPQPGAGHDEGPGSGWAAK	G	L6S	1	4.37
Q8IUK5	Plexin domain-containing protein 1	971.4	2911.18	3	2911.18	0.0004	0.137401	17.95	6.5	A	LSPQPGAGHDEGPGSGWAAK	G	L6	0	4.37
Q8IUK5	Plexin domain-containing protein 1	950.33	2847.97	3	2847.97	0.0015	0.526692	21.58	0.46	P	GAGHDEGPGSGWAAK	G	L8S	1	4.37
Q8IUK5	Plexin domain-containing protein 1	778.3	2331.88	3	2331.88	0.0014	0.557491	33.94	0.096	G	AGHDEGPGSGWAAK	G	L6	0	4.37
Q8IUK5	Plexin domain-containing protein 1	778.3	2331.88	3	2331.88	0.0014	0.600375	6.77	50	G	AGHDEGPGSGWAAK	G	L6	0	4.37
Q8IUK5	Plexin domain-containing protein 1	754.621	2260.84	3	2260.84	0.0015	0.619239	37.35	0.042	A	GHDEGPGSGWAAK	G	L6	0	4.37
Q8IUK5	Plexin domain-containing protein 1	781.273	2340.8	3	2340.8	0.0016	0.640808	30.63	0.22	A	GHDEGPGSGWAAK	G	L6S	1	4.37
Q8IUK5	Plexin domain-containing protein 1	797.307	2388.9	3	2388.9	0.0018	0.753486	67.48	5.2e-05	P	GAGHDEGPGSGWAAK	G	L6	0	4.37
Q8IUK5	Plexin domain-containing protein 1	880.991	2639.95	3	2639.95	0.0021	0.795469	1.02	130	A	GHDEGPGSGWAAK	G	L8	0	4.37
Q8IUK5	Plexin domain-containing protein 1	829.658	2485.95	3	2485.95	0.002	0.804521	23.46	1.4	Q	PGAGHDEGPGSGWAAK	G	L6	0	4.37
Q8IUK5	Plexin domain-containing protein 1	923.678	2768.01	3	2768.01	0.0023	0.830922	27.27	0.29	P	GAGHDEGPGSGWAAK	G	L8	0	4.37
Q8IUK5	Plexin domain-containing protein 1	1171.41	2340.8	2	2340.8	0.002	0.81169	23.57	1.1	A	GHDEGPGSGWAAK	G	L6S	1	4.37
Q8IUK5	Plexin domain-containing protein 1	804.952	2411.84	3	2411.83	0.0022	0.912169	24.59	0.94	G	AGHDEGPGSGWAAK	G	L6S	1	4.37
Q8IUK5	Plexin domain-containing protein 1	933.706	2798.1	3	2798.09	0.0026	0.929204	10.56	33	L	SPQPGAGHDEGPGSGWAAK	G	L6	0	4.37
Q8IUK5	Plexin domain-containing protein 1	923.678	2768.01	3	2768.01	0.0027	0.97543	12.12	9.4	P	GAGHDEGPGSGWAAK	G	L8	0	4.37
Q8IUK5	Plexin domain-containing protein 1	1130.01	3386.99	3	3386.99	0.004	1.18099	18.3	3.6	P	GAGHDEGPGSGWAAK	G	L10S3	3	4.37
Q8IUK5	Plexin domain-containing protein 1	998.053	2991.14	3	2991.13	0.0037	1.23699	35.19	0.13	A	LSPQPGAGHDEGPGSGWAAK	G	L6S	1	4.37
Q8IUK5	Plexin domain-containing protein 1	823.96	2468.86	3	2468.85	0.0036	1.45817	43.26	0.013	P	GAGHDEGPGSGWAAK	G	L6S	1	4.37
Q8IUK5	Plexin domain-containing protein 1	1130.01	3387	3	3386.99	0.0055	1.62386	3.98	94	P	GAGHDEGPGSGWAAK	G	L10S3	3	4.37
Q8IUK5	Plexin domain-containing protein 1	1235.44	2468.86	2	2468.85	0.0052	2.10624	54.96	0.00089	P	GAGHDEGPGSGWAAK	G	L6S	1	4.37
Q8IUK5	Plexin domain-containing protein 1	1275.42	2548.82	2	2548.81	0.0062	2.39327	39.98	0.012	P	GAGHDEGPGSGWAAK	G	L6	0	4.37
Q8IUK5	Plexin domain-containing protein 1	1024.71	3071.1	3	3071.09	0.0095	3.09336	40.35	0.03	A	LSPQPGAGHDEGPGSGWAAK	G	L6	0	4.37
Q8IUK5	Plexin domain-containing protein 1	850.614	2548.82	3	2548.81	0.0101	3.96263	9.49	14	P	GAGHDEGPGSGWAAK	G	L6	0	4.37
Q10471	Polypeptide N-acetylgalactosaminyltransferase 2	1248.46	2494.9	2	2494.9	0.002	0.761553	15.03	9.2	M	YSGGGSALAGGAGGGAGR	K	L6S	1	5.52
P02760	Protein AMBP	1190.74	3569.21	3	3569.23	-0.0163	-4.56682	66.21	8e-05	V	LPQEEEGSGGGQLVTEVTK	K	L8S3	3	3.67
P02760	Protein AMBP	1641.13	3280.25	2	3280.26	-0.0098	-3.01805	50.38	0.0046	R	AVLPQEEEGSGGGQLVTEVTK	K	L6	0	3.67
P02760	Protein AMBP	1142.45	3424.32	3	3424.32	-0.0076	-2.21942	14.55	6	L	PQEEEGSGGGQLVTEVTKK	E	L8S	1	3.67
P02760	Protein AMBP	1094.43	3280.26	3	3280.26	-0.0055	-1.67669	67.52	8.9e-05	R	AVLPQEEEGSGGGQLVTEVTK	K	L6	0	3.67
P02760	Protein AMBP	1037.73	3110.16	3	3110.16	-0.0015	-0.450138	68.41	3e-05	V	LPQEEEGSGGGQLVTEVTK	K	L6	0	3.67
P02760	Protein AMBP	1037.73	3110.16	3	3110.16	-0.0012	-0.35368	87.43	7.7e-07	V	LPQEEEGSGGGQLVTEVTK	K	L6	0	3.67
P02760	Protein AMBP	967.681	2900.02	3	2900.02	-0.0011	-0.344825	79.4	3.2e-06	P	QEEEGSGGGQLVTEVTK	K	L6	0	3.67
P02760	Protein AMBP	1037.73	3110.16	3	3110.16	-0.0006	-0.160764	68.27	6.1e-05	V	LPQEEEGSGGGQLVTEVTK	K	L6	0	3.67
P02760	Protein AMBP	1037.73	3110.16	3	3110.16	-0.0006	-0.160764	89.79	4.3e-07	V	LPQEEEGSGGGQLVTEVTK	K	L6	0	3.67
P02760	Protein AMBP	1094.43	3280.26	3	3280.26	-0.0001	-0.0304854	66.05	0.00013	R	AVLPQEEEGSGGGQLVTEVTK	K	L6	0	3.67
P02760	Protein AMBP	1037.73	3110.16	3	3110.16	0.0003	0.128611	91.13	3.3e-07	V	LPQEEEGSGGGQLVTEVTK	K	L6	0	3.67
P02760	Protein AMBP	837.611	2509.81	3	2509.81	0.0003	0.119531	19.18	1.5	R	AVLPQEEEGSGGGQ	L	L6	0	3.67
P02760	Protein AMBP	1037.73	3110.16	3	3110.16	0.0009	0.321527	85.83	1.1e-06	V	LPQEEEGSGGGQLVTEVTK	K	L6	0	3.67
P02760	Protein AMBP	1190.75	3569.23	3	3569.23	0.0011	0.30819	79.39	3.6e-06	V	LPQEEEGSGGGQLVTEVTK	K	L8S3	3	3.67
P02760	Protein AMBP	990.634	2968.88	3	2968.88	0.0012	0.404193	7.54	45	R	AVLPQEEEGSGGGQ	L	L8S3	3	3.67
P02760	Protein AMBP	1094.43	3280.27	3	3280.26	0.0014	0.426795	74.26	1.9e-05	R	AVLPQEEEGSGGGQLVTEVTK	K	L6	0	3.67
P02760	Protein AMBP	1164.91	2327.82	2	2327.81	0.0011	0.472546	31.35	0.2	G	SGGGQLVTEVTK	K	L6	0	3.67
P02760	Protein AMBP	838.967	2513.88	3	2513.88	0.0012	0.47735	57.18	0.00052	E	EGSGGGQLVTEVTK	K	L6	0	3.67
P02760	Protein AMBP	1037.73	3110.16	3	3110.16	0.0015	0.514443	84.56	1.6e-06	V	LPQEEEGSGGGQLVTEVTK	K	L6	0	3.67
P02760	Protein AMBP	1411.04	2820.07	2	2820.06	0.0014	0.460982	3.71	120	P	QEEEGSGGGQLVTEVTK	K	L6S	1	3.67
P02760	Protein AMBP	1078.02	3231.03	3	3231.03	0.0017	0.526148	67.04	5.9e-05	Q	EEEGSGGGQLVTEVTK	K	L8S3	3	3.67
P02760	Protein AMBP	1037.73	3110.16	3	3110.16	0.0018	0.610901	87.47	7.7e-07	V	LPQEEEGSGGGQLVTEVTK	K	L6	0	3.67
P02760	Protein AMBP	1037.73	3110.16	3	3110.16	0.0018	0.610901	68.08	6.7e-05	V	LPQEEEGSGGGQLVTEVTK	K	L6	0	3.67
P02760	Protein AMBP	1037.73	3110.16	3	3110.16	0.0018	0.610901	79.72	4.6e-06	V	LPQEEEGSGGGQLVTEVTK	K	L6	0	3.67
P02760	Protein AMBP	1641.14	3280.27	2	3280.26	0.002	0.579222	62.21	0.00031	R	AVLPQEEEGSGGGQLVTEVTK	K	L6	0	3.67
P02760	Protein AMBP	1255.91	2509.81	2	2509.81	0.0016	0.597655	11.11	5.3	R	AVLPQEEEGSGGGQ	L	L6	0	3.67
P02760	Protein AMBP	898.343	2692.01	3	2692.01	0.0018	0.668646	56.94	0.00068	Q	EEEGSGGGQLVTEVTK	K	L6S	1	3.67
P02760	Protein AMBP	1094.43	3280.27	3	3280.26	0.0023	0.701163	95	1.7e-07	R	AVLPQEEEGSGGGQLVTEVTK	K	L6	0	3.67
P02760	Protein AMBP	1193.43	2384.84	2	2384.84	0.0017	0.670906	21.52	1.8	E	GSGGGQLVTEVTK	K	L6	0	3.67
P02760	Protein AMBP	1193.43	2384.84	2	2384.84	0.0017	0.670906	50.37	0.0024	E	GSGGGQLVTEVTK	K	L6	0	3.67
P02760	Protein AMBP	1190.75	3569.23	3	3569.23	0.0026	0.728449	69.66	3.4e-05	V	LPQEEEGSGGGQLVTEVTK	K	L8S3	3	3.67
P02760	Protein AMBP	1190.75	3569.23	3	3569.23	0.0026	0.728449	74.62	1.1e-05	V	LPQEEEGSGGGQLVTEVTK	K	L8S3	3	3.67
P02760	Protein AMBP	1641.14	3280.27	2	3280.26	0.0024	0.701163	29.05	0.65	R	AVLPQEEEGSGGGQLVTEVTK	K	L6	0	3.67
P02760	Protein AMBP	1037.73	3110.16	3	3110.16	0.0024	0.803818	80.72	3.7e-06	V	LPQEEEGSGGGQLVTEVTK	K	L6	0	3.67
P02760	Protein AMBP	1067.78	3200.31	3	3200.31	0.0025	0.781175	71.8	1.5e-05	R	AVLPQEEEGSGGGQLVTEVTK	K	L6S	1	3.67
P02760	Protein AMBP	1094.43	3280.27	3	3280.26	0.0026	0.792619	60.35	0.00048	R	AVLPQEEEGSGGGQLVTEVTK	K	L6	0	3.67
P02760	Protein AMBP	1094.43	3280.27	3	3280.26	0.0029	0.884075	83.76	2.2e-06	R	AVLPQEEEGSGGGQLVTEVTK	K	L6	0	3.67
P02760	Protein AMBP	1641.14	3280.27	2	3280.26	0.0032	0.945046	83.7	2.2e-06	R	AVLPQEEEGSGGGQLVTEVTK	K	L6	0	3.67
P02760	Protein AMBP	1094.43	3280.27	3	3280.26	0.0032	0.975531	93.68	2.2e-07	R	AVLPQEEEGSGGGQLVTEVTK	K	L6	0	3.67
P02760	Protein AMBP	1556.09	3110.16	2	3110.16	0.0033	1.06104	99.82	4.5e-08	V	LPQEEEGSGGGQLVTEVTK	K	L6	0	3.67
P02760	Protein AMBP	1190.75	3569.23	3	3569.23	0.0038	1.06466	75.39	9e-06	V	LPQEEEGSGGGQLVTEVTK	K	L8S3	3	3.67
P02760	Protein AMBP	1215.94	2429.86	2	2429.85	0.0026	1.07002	9.87	25	R	AVLPQEEEGSGGGQ	L	L6S	1	3.67
P02760	Protein AMBP	1641.14	3280.27	2	3280.26	0.0036	1.06699	71.43	3.8e-05	R	AVLPQEEEGSGGGQLVTEVTK	K	L6	0	3.67
P02760	Protein AMBP	1451.02	2900.03	2	2900.02	0.0033	1.13792	46.16	0.0072	P	QEEEGSGGGQLVTEVTK	K	L6	0	3.67
P02760	Protein AMBP	967.682	2900.03	3	2900.02	0.0034	1.20689	81.92	1.9e-06	P	QEEEGSGGGQLVTEVTK	K	L6	0	3.67
P02760	Protein AMBP	1191.88	2381.75	2	2381.75	0.0028	1.13362	7.13	20	R	AVLPQEEEGSGGG	Q	L6	0	3.67
P02760	Protein AMBP	1011.08	3030.21	3	3030.2	0.0036	1.18804	70.81	3.9e-05	V	LPQEEEGSGGGQLVTEVTK	K	L6S	1	3.67
P02760	Protein AMBP	1163.37	2324.73	2	2324.73	0.0028	1.20444	3.98	45	R	AVLPQEEEGSGG	G	L6	0	3.67
P02760	Protein AMBP	1051.73	3152.17	3	3152.17	0.0039	1.23724	66.91	8.7e-05	R	AVLPQEEEGSGGGQLVTEVT	K	L6	0	3.67
P02760	Protein AMBP	1094.43	3280.27	3	3280.26	0.0041	1.2499	94.23	8.9e-08	R	AVLPQEEEGSGGGQLVTEVTK	K	L6	0	3.67
P02760	Protein AMBP	875.307	2622.9	3	2622.89	0.0034	1.29628	39.37	0.024	R	AVLPQEEEGSGGGQL	V	L6	0	3.67
P02760	Protein AMBP	1190.75	3569.23	3	3569.23	0.0047	1.31681	70.94	2.5e-05	V	LPQEEEGSGGGQLVTEVTK	K	L8S3	3	3.67
P02760	Protein AMBP	1037.73	3110.16	3	3110.16	0.0042	1.38257	89.71	4.7e-07	V	LPQEEEGSGGGQLVTEVTK	K	L6	0	3.67
P02760	Protein AMBP	924.996	2771.97	3	2771.96	0.0039	1.44302	95.22	8.6e-08	Q	EEEGSGGGQLVTEVTK	K	L6	0	3.67
P02760	Protein AMBP	1037.73	3110.16	3	3110.16	0.0045	1.47902	93.99	1.8e-07	V	LPQEEEGSGGGQLVTEVTK	K	L6	0	3.67
P02760	Protein AMBP	1556.09	3110.16	2	3110.16	0.0047	1.51118	65.83	0.00012	V	LPQEEEGSGGGQLVTEVTK	K	L6	0	3.67
P02760	Protein AMBP	1106.35	2210.69	2	2210.69	0.0036	1.58322	0.54	110	R	AVLPQEEEGS	G	L6	0	3.67
P02760	Protein AMBP	1037.73	3110.16	3	3110.16	0.0051	1.67194	96.78	9.6e-08	V	LPQEEEGSGGGQLVTEVTK	K	L6	0	3.67
P02760	Protein AMBP	1094.89	2187.76	2	2187.75	0.0037	1.69123	0.94	160	R	AVLPQEEEGSG	G	L6S	1	3.67
P02760	Protein AMBP	1067.78	3200.31	3	3200.31	0.0055	1.71858	83.6	1e-06	R	AVLPQEEEGSGGGQLVTEVTK	K	L6S	1	3.67
P02760	Protein AMBP	1190.75	3569.23	3	3569.23	0.0062	1.73707	66.95	6.3e-05	V	LPQEEEGSGGGQLVTEVTK	K	L8S3	3	3.67
P02760	Protein AMBP	1190.75	3569.23	3	3569.23	0.0062	1.73707	68.13	4.8e-05	V	LPQEEEGSGGGQLVTEVTK	K	L8S3	3	3.67
P02760	Protein AMBP	1556.09	3110.16	2	3110.16	0.0055	1.7684	32.34	0.26	V	LPQEEEGSGGGQLVTEVTK	K	L6	0	3.67
P02760	Protein AMBP	1556.09	3110.16	2	3110.16	0.0055	1.7684	49.33	0.0053	V	LPQEEEGSGGGQLVTEVTK	K	L6	0	3.67
P02760	Protein AMBP	1257.95	2513.88	2	2513.88	0.0045	1.75028	58.33	0.00041	E	EGSGGGQLVTEVTK	K	L6	0	3.67
P02760	Protein AMBP	1134.86	2267.71	2	2267.71	0.0041	1.80799	4.88	43	R	AVLPQEEEGSG	G	L6	0	3.67
P02760	Protein AMBP	1037.73	3110.16	3	3110.16	0.0057	1.86486	92.11	2.7e-07	V	LPQEEEGSGGGQLVTEVTK	K	L6	0	3.67
P02760	Protein AMBP	1083.42	2164.82	2	2164.82	0.0041	1.84773	9.1	25	R	AVLPQEEEGSGG	G	L6	0	3.67
P02760	Protein AMBP	1556.09	3110.16	2	3110.16	0.0059	1.89701	23.37	2	V	LPQEEEGSGGGQLVTEVTK	K	L6	0	3.67
P02760	Protein AMBP	1516.11	3030.21	2	3030.2	0.0063	2.07907	39.96	0.046	V	LPQEEEGSGGGQLVTEVTK	K	L6S	1	3.67
P02760	Protein AMBP	1018.05	3051.13	3	3051.12	0.0064	2.13036	61.44	0.00028	R	AVLPQEEEGSGGGQLVTEV	T	L6	0	3.67
P02760	Protein AMBP	1451.02	2900.03	2	2900.02	0.0061	2.10343	77.44	5.5e-06	P	QEEEGSGGGQLVTEVTK	K	L6	0	3.67
P02760	Protein AMBP	1386.99	2771.97	2	2771.96	0.0059	2.12846	78.87	3.6e-06	Q	EEEGSGGGQLVTEVTK	K	L6	0	3.67
P02760	Protein AMBP	1556.09	3110.17	2	3110.16	0.0069	2.21854	18.79	5.6	V	LPQEEEGSGGGQLVTEVTK	K	L6	0	3.67
P02760	Protein AMBP	1037.73	3110.17	3	3110.16	0.0069	2.25069	51.96	0.0013	V	LPQEEEGSGGGQLVTEVTK	K	L6	0	3.67
P02760	Protein AMBP	1190.75	3569.23	3	3569.23	0.008	2.24138	59.82	0.00031	V	LPQEEEGSGGGQLVTEVTK	K	L8S3	3	3.67
P02760	Protein AMBP	1190.75	3569.23	3	3569.23	0.008	2.24138	70.16	2.9e-05	V	LPQEEEGSGGGQLVTEVTK	K	L8S3	3	3.67
P02760	Protein AMBP	1556.09	3110.17	2	3110.16	0.0071	2.28284	10.31	40	V	LPQEEEGSGGGQLVTEVTK	K	L6	0	3.67
P02760	Protein AMBP	1556.09	3110.17	2	3110.16	0.0071	2.28284	31.04	0.33	V	LPQEEEGSGGGQLVTEVTK	K	L6	0	3.67
P02760	Protein AMBP	1556.09	3110.17	2	3110.16	0.0071	2.28284	20.15	4.1	V	LPQEEEGSGGGQLVTEVTK	K	L6	0	3.67
P02760	Protein AMBP	1247.45	3739.34	3	3739.33	0.0087	2.35336	101.4	2e-08	R	AVLPQEEEGSGGGQLVTEVTK	K	L8S3	3	3.67
P02760	Protein AMBP	1556.09	3110.17	2	3110.16	0.0073	2.34715	22.2	2.6	V	LPQEEEGSGGGQLVTEVTK	K	L6	0	3.67
P02760	Protein AMBP	1641.14	3280.27	2	3280.26	0.0078	2.34737	92.51	1.3e-07	R	AVLPQEEEGSGGGQLVTEVTK	K	L6	0	3.67
P02760	Protein AMBP	1204.76	3611.25	3	3611.24	0.0088	2.43684	9.99	32	R	AVLPQEEEGSGGGQLVTEVT	K	L8S3	3	3.67
P02760	Protein AMBP	1272.97	2543.93	2	2543.93	0.0062	2.43718	10.33	14	R	AVLPQEEEGSGG	G	L8	0	3.67
P02760	Protein AMBP	1556.09	3110.17	2	3110.16	0.0079	2.54006	17.32	8	V	LPQEEEGSGGGQLVTEVTK	K	L6	0	3.67
P02760	Protein AMBP	1556.09	3110.17	2	3110.16	0.0079	2.54006	94.98	1.4e-07	V	LPQEEEGSGGGQLVTEVTK	K	L6	0	3.67
P02760	Protein AMBP	1247.45	3739.34	3	3739.33	0.0099	2.67427	70.7	1.3e-05	R	AVLPQEEEGSGGGQLVTEVTK	K	L8S3	3	3.67
P02760	Protein AMBP	1099.76	3296.27	3	3296.26	0.0088	2.66969	54.66	0.0017	R	AVLPQEEEGSGGGQLVTEVTK	K	L6; Oxidation (P)	0	3.67
P02760	Protein AMBP	1274.11	3819.3	3	3819.29	0.0103	2.69684	38.75	0.05	R	AVLPQEEEGSGGGQLVTEVTK	K	L8S4	4	3.67
P02760	Protein AMBP	1255.92	2509.82	2	2509.81	0.007	2.74921	31.82	0.092	R	AVLPQEEEGSGGGQ	L	L6	0	3.67
P02760	Protein AMBP	1485.45	2968.89	2	2968.88	0.0083	2.79567	16.61	6	R	AVLPQEEEGSGGGQ	L	L8S3	3	3.67
P02760	Protein AMBP	1223.78	3668.31	3	3668.3	0.0103	2.8351	83.02	1.4e-06	A	VLPQEEEGSGGGQLVTEVTK	K	L8S3	3	3.67
P02760	Protein AMBP	1641.14	3280.27	2	3280.26	0.0094	2.83514	77.53	9.1e-06	R	AVLPQEEEGSGGGQLVTEVTK	K	L6	0	3.67
P02760	Protein AMBP	1220.8	3659.39	3	3659.38	0.0107	2.95132	69.76	2.5e-05	R	AVLPQEEEGSGGGQLVTEVTK	K	L8S2	2	3.67
P02760	Protein AMBP	1220.8	3659.39	3	3659.38	0.0107	2.95132	77.38	4.3e-06	R	AVLPQEEEGSGGGQLVTEVTK	K	L8S2	2	3.67
P02760	Protein AMBP	1641.14	3280.27	2	3280.26	0.0096	2.89611	80.05	5.1e-06	R	AVLPQEEEGSGGGQLVTEVTK	K	L6	0	3.67
P02760	Protein AMBP	1215.94	2429.86	2	2429.85	0.0074	3.04545	4.9	89	R	AVLPQEEEGSGGGQ	L	L6S	1	3.67
P02760	Protein AMBP	1421.42	2840.83	2	2840.82	0.0087	3.0625	0.52	230	R	AVLPQEEEGSGGG	Q	L8S3	3	3.67
P02760	Protein AMBP	1616.53	3231.04	2	3231.03	0.0104	3.21879	35.79	0.078	Q	EEEGSGGGQLVTEVTK	K	L8S3	3	3.67
P02760	Protein AMBP	1123.4	2244.78	2	2244.77	0.0073	3.20745	7.53	33	R	AVLPQEEEGSGG	G	L6S	1	3.67
P02760	Protein AMBP	1037.73	3110.17	3	3110.16	0.0102	3.31173	90.1	4.1e-07	V	LPQEEEGSGGGQLVTEVTK	K	L6	0	3.67
P02760	Protein AMBP	1067.78	3200.32	3	3200.31	0.0106	3.31218	95.69	1.3e-07	R	AVLPQEEEGSGGGQLVTEVTK	K	L6S	1	3.67
P02760	Protein AMBP	1641.14	3280.28	2	3280.26	0.0112	3.38387	68.11	8.1e-05	R	AVLPQEEEGSGGGQLVTEVTK	K	L6	0	3.67
P02760	Protein AMBP	1641.15	3280.28	2	3280.26	0.0118	3.56679	56.29	0.0012	R	AVLPQEEEGSGGGQLVTEVTK	K	L6	0	3.67
P02760	Protein AMBP	1274.11	3819.3	3	3819.29	0.0142	3.71797	78.68	4.2e-06	R	AVLPQEEEGSGGGQLVTEVTK	K	L8S4	4	3.67
P02760	Protein AMBP	1556.09	3110.17	2	3110.16	0.0123	3.95478	22.92	2.3	V	LPQEEEGSGGGQLVTEVTK	K	L6	0	3.67
P02760	Protein AMBP	1322.47	2642.93	2	2642.92	0.0111	4.1999	58.11	0.00042	E	EEGSGGGQLVTEVTK	K	L6	0	3.67
P02760	Protein AMBP	1220.8	3659.39	3	3659.38	0.0161	4.42698	80.92	2e-06	R	AVLPQEEEGSGGGQLVTEVTK	K	L8S2	2	3.67
P02760	Protein AMBP	1556.09	3110.17	2	3110.16	0.0137	4.40492	80.32	4e-06	V	LPQEEEGSGGGQLVTEVTK	K	L6	0	3.67
P02760	Protein AMBP	1870.68	3739.35	2	3739.33	0.0165	4.41255	29.96	0.25	R	AVLPQEEEGSGGGQLVTEVTK	K	L8S3	3	3.67
P02760	Protein AMBP	1037.73	3110.17	3	3110.16	0.0138	4.46923	99.54	4.8e-08	V	LPQEEEGSGGGQLVTEVTK	K	L6	0	3.67
P02760	Protein AMBP	1526.57	3051.14	2	3051.12	0.0138	4.52293	23.09	2	R	AVLPQEEEGSGGGQLVTEV	T	L6	0	3.67
P49788	Retinoic acid receptor responder protein 1	943.703	2828.09	3	2828.09	-0.0027	-0.954708	26.5	0.93	P	AGSGDPDDPGQPQDAGVPR	R	L6	0	3.42
P49788	Retinoic acid receptor responder protein 1	970.356	2908.04	3	2908.05	-0.0012	-0.378261	32.8	0.17	P	AGSGDPDDPGQPQDAGVPR	R	L6S	1	3.42
P05060	Secretogranin-1	944.339	2829.99	3	2829.99	0.0008	0.282686	29.42	0.13	R	DPADASEAHESSSR	G	L8	0	3.91
P05060	Secretogranin-1	817.969	2450.88	3	2450.88	0.0013	0.530421	46.64	0.0065	R	DPADASEAHESSSR	G	L6	0	3.91
P05060	Secretogranin-1	817.969	2450.88	3	2450.88	0.0013	0.530421	54.06	0.0012	R	DPADASEAHESSSR	G	L6	0	3.91
P05060	Secretogranin-1	817.969	2450.88	3	2450.88	0.0014	0.571223	51.05	0.0023	R	DPADASEAHESSSR	G	L6	0	3.91
P05060	Secretogranin-1	817.969	2450.88	3	2450.88	0.0017	0.734429	53.33	0.0014	R	DPADASEAHESSSR	G	L6	0	3.91
P05060	Secretogranin-1	817.969	2450.88	3	2450.88	0.0021	0.856834	17.7	4.6	R	DPADASEAHESSSR	G	L6	0	3.91
P05060	Secretogranin-1	817.969	2450.88	3	2450.88	0.0021	0.897636	53.25	0.0013	R	DPADASEAHESSSR	G	L6	0	3.91
P05060	Secretogranin-1	836.976	2507.91	3	2507.9	0.0022	0.877226	13.44	13	R	DPADASEAHESSSRG	E	L6	0	3.91
P05060	Secretogranin-1	944.34	2830	3	2829.99	0.0025	0.883394	14.93	3.8	R	DPADASEAHESSSR	G	L8	0	3.91
P05060	Secretogranin-1	817.969	2450.89	3	2450.88	0.0022	0.938437	42.23	0.016	R	DPADASEAHESSSR	G	L6	0	3.91
*For calculation of the isolectric points of the attachment sites, see Supplementary Table 2
