# Supplementary material for: Mapping the Human Chondroitin Sulfate Glycoproteome Reveals an Unexpected Correlation Between Glycan Sulfation and Attachment Site Characteristics
Source: Mol Cell Proteomics. 2023 Jul 14;22(8):100617. doi: 10.1016/j.mcpro.2023.100617 (PMC10424144; doi:10.1016/j.mcpro.2023.100617)
Supplement: Supplemental Table S4 [file mmc5.xlsx]

## Sheet: Suppl. Table 4
Suppl. Table 4. Binning the 6-mer glycopeptides into three categories depending on their degrees of sulfation.
UniProt accession ID	Core Proteoglycan	Sequence* (11 residues)	Sequence* (15 residues)	Isoelectric point (pI)	Average 6-mer sulfation	Three different categories of sulfation
P10645	Chromogranin-A	KEEEGSANRRP	EKKEEEGSANRRPED	6.23	0
P05060	Secretogranin-1	DPADASEAHES	LRDPADASEAHESSS	3.91	0
P07585	Decorin	LEDEASGIGPE	FMLEDEASGIGPEVP	3.5	0.4
P25940	Collagen alpha-3(V) chain	EEGDDSTMGPD	EDEEGDDSTMGPDFR	3.33	0.5		Low sulfation
Q6UXH8	Collagen and calcium-binding EGF domain-containing protein 1	AMDLGSGDDHP	PEAMDLGSGDDHPRR	3.93	0.5
P49788	Retinoic acid receptor responder protein 1	AAPAGSGDPDD	PVAAPAGSGDPDDPG	3.42	0.5
P10451	Osteopontin	SHELDSASSEV	RISHELDSASSEVN-X	4.13	0.74
Q8IUK5	Plexin domain-containing protein 1	DEGPGSGWAAK	GHDEGPGSGWAAKGT	4.37	0.76
P81605	Dermcidin	ASAPGSGNPCH	XX-ASAPGSGNPCHEA	6.78	0.88
Q96GW7	Brevican core protein	DGGGGSSTPED	MEDGGGGSSTPEDPA	3.49	1
O95196	Chondroitin sulfate proteoglycan 5	AREAGSAVEAE	VPAREAGSAVEAEEL	4.25	1
Q9NQ76	Matrix extracellular phosphoglycoprotein	DISPFSGDGQP	DNDISPFSGDGQPFK	3.56	1		Intermediate sulfation
O15173	Membrane-associated progesterone receptor component 2	LGTLGSGSESS	VKLGTLGSGSESSND	4	1
Q8N729	Neuropeptide W	ESLDFSGAGQR	EPESLDFSGAGQRLR	4.37	1
P10451	Osteopontin	QLDDQSAETHS	ETQLDDQSAETHSKQ	4.02	1
Q10471	Polypeptide N-acetylgalactosaminyltransferase 2	YSGGGS**ALAGG	YMYSGGGS**ALAGGAG	5.52	1
Q4V9L6	Transmembrane protein 119	EDVAGSGEAEG	FLEDVAGSGEAEGSS	3.5	1
P16070	CD44 antigen	DDDVSSGSSSE	PTDDDVSSGSSSERS	3.37	1.1428
P02760	Protein AMBP	QEEEGSGGGQL	LPQEEEGSGGGQLVT	3.67	1.31
P13727	Bone marrow proteoglycan	EEEWGSGSEDA	EEEEEWGSGSEDASK	3.45	1.33
P04233	HLA class II histocompatibility antigen gamma chain	LEDPSSGLGVT	LELEDPSSGLGVTKQ	3.67	1.33		High sulfation
O00264	Membrane-associated progesterone receptor component 1	DQPAASGDSDD	RGDQPAASGDSDDEP	3.32	1.33
Q16363	Laminin subunit alpha-4	FDIEGSSAVGR	FPFDIEGSSAVGRDQ	4.37	1.35
P39059	Collagen alpha-1(XV) chain	ITDSGSGAGAF	DPITDSGSGAGAFLD	3.8	1.5
P06734	Low affinity immunoglobulin epsilon Fc receptor	PASEGSAESMG	TPPASEGSAESMGPD	3.8	1.7
P06307	Cholecystokinin	ADPAGSGLQRA	PPADPAGSGLQRAEE	5.88	2
*Bold serine residues depict the assigned attachment sites and sequences are shown for -5 to +5 and -7 to +7 residues respectively.
**'GSA' is selected instead of 'YSG' since the tryptophan (Y) residue is an integral part of the protein's transmembrane domain, thus making it unlikely for CS-modification.
